# Supplementary material for: Dynamic control of gene expression by ISGF3 and IRF1 during IFNβ and IFNγ signaling
Source: EMBO J. 2024 Apr 24;43(11):7. doi: 10.1038/s44318-024-00092-7 (PMC11148166; doi:10.1038/s44318-024-00092-7)
Supplement: Supplementary file 2 — Dataset EV1 [file 44318_2024_92_MOESM2_ESM.zip]

Archive with 9 entries (6 files):
- Dataset EV1/
- Dataset EV1/.DS_Store
- __MACOSX/
- __MACOSX/Dataset EV1/
- __MACOSX/Dataset EV1/._.DS_Store
- Dataset EV1/Dataset_EV1.xlsx
- __MACOSX/Dataset EV1/._Dataset_EV1.xlsx
- Dataset EV1/Dataset_EV1_description.txt
- __MACOSX/Dataset EV1/._Dataset_EV1_description.txt
