# Supplementary material for: Dynamic control of gene expression by ISGF3 and IRF1 during IFNβ and IFNγ signaling
Source: EMBO J. 2024 Apr 24;43(11):7. doi: 10.1038/s44318-024-00092-7 (PMC11148166; doi:10.1038/s44318-024-00092-7)
Supplement: Supplementary file 2 — Dataset EV1 [file 44318_2024_92_MOESM2_ESM.zip › Dataset EV1/Dataset_EV1.xlsx]

## Sheet: Export Summary
	This document was exported from Numbers. Each table was converted to an Excel worksheet. All other objects on each Numbers sheet were placed on separate worksheets. Please be aware that formula calculations may differ in Excel.
	Numbers Sheet Name	Numbers Table Name	Excel Worksheet Name
	Sheet 1
		correct_candidate_first1000_basedonpadj_clust11_genes	Sheet 1 - correct_candidate_fir

## Sheet: Sheet 1 - correct_candidate_fir
correct_candidate_first1000_basedonpadj_clust11_genes
	WT_ut_ut_R1	WT_ut_ut_R2	WT_ut_ut_R3	WT_1h30min_IFNb_R1	WT_1h30min_IFNb_R2	WT_1h30min_IFNb_R3	WT_1h30min_IFNg_R1	WT_1h30min_IFNg_R2	WT_1h30min_IFNg_R3	WT_4h_IFNb_R1	WT_4h_IFNb_R2	WT_4h_IFNb_R3	WT_4h_IFNg_R1	WT_4h_IFNg_R2	WT_4h_IFNg_R3	WT_24h_IFNb_R1	WT_24h_IFNb_R2	WT_24h_IFNb_R3	WT_24h_IFNg_R1	WT_24h_IFNg_R2	WT_24h_IFNg_R3	WT_48h_IFNb_R1	WT_48h_IFNb_R2	WT_48h_IFNb_R3	WT_48h_IFNg_R1	WT_48h_IFNg_R2	WT_48h_IFNg_R3	cluster	genes
Tcea1	-1.63395	-1.66827	-1.30091	1.1381	1.19774	0.751936870873081	-0.409909727426232	-0.297469632369233	-0.523722	1.94601	1.43694	2.40396	0.0569659665914074	-0.0574766068650007	-0.186193396147367	0.0493103535217042	-0.442602310598232	0.0991244700771849	0.267581832160971	-0.0153700879524206	-0.138371510830317	-1.1138	-0.851897	-0.83295	-0.0880833683824891	-0.321654747751928	0.534962722706544	1	Tcea1
Gm19026	-0.904112261927272	-0.940158799998865	-1.05083	-0.410608694553104	-0.211835192163943	-0.407201949920806	-1.339	-0.995232544264847	-0.991173204250218	2.01721	1.70487	2.49998	-0.59666	-0.167172333302705	-0.861850967048808	0.663326969941659	0.118523951443274	1.00693	0.298174456963179	0.839247458125333	0.272207690180923	-1.05762	-0.535126593454174	-0.329318762348487	0.107304291396098	0.757888589011274	0.512237	2	Gm19026
St18	-1.28837	-0.435715068086829	-1.13722	-0.613690863722377	0.0128936106381029	0.0990272723256942	-0.300939546772183	0.260577109919951	-0.091215857606726	1.61621	1.60473	1.8546	-1.30224	-1.21957	-0.922090553036541	1.58164	1.25939	1.21995	-0.637949157043965	-0.686581404267068	-1.18726	0.549903644384531	0.804389397202038	0.377143	-0.568435991535762	-0.378903234740008	-0.470259551499805	3	St18
Pcmtd1	-1.37516	-1.35271	-1.60026	1.02522	1.04462	0.807073003587389	0.575946168666069	0.683078856725493	0.270941885348348	1.39646	0.997720355623914	1.59274	1.02988	0.773315755645722	0.993902139585453	-0.947577846223707	-1.00013	-1.08947	0.437386516333937	0.205785234557477	-0.069600951186196	-1.32224	-1.02557	-1.24736	-0.155046842255225	-0.394355068187904	-0.254588333938442	1	Pcmtd1
Gm38372	-1.28329	-1.12624	-1.70208	1.12945	1.16056	0.288141	0.450483204071878	0.307127079603569	0.213758	1.96323	0.358805759957641	1.99425	1.02211	0.432908733854504	0.786713032602625	-0.752825134690329	-0.552847548049587	-1.48281	0.899031062905829	0.116457445897714	-0.149091305534021	-1.05298	-0.804077029682531	-1.03264	-0.573865277479492	-0.499658003251791	-0.110619942272793	1	Gm38372
Adhfe1	-0.716136	-0.700403449049519	-0.537520663697836	1.91617	1.70931	1.68433	1.87614	1.79362	1.52479	-0.680300379869303	-0.920118910647391	-1.24075	0.054607931454344	-0.276215183129869	0.120799463370059	-0.651998013369665	-1.06759	-0.633514340467671	-0.112989128572891	-0.237932137278989	-0.336390387942738	-0.466542526049888	-0.328707815290329	-0.375765469756914	-0.399931775520669	-0.502328481141018	-0.494625496679385	4	Adhfe1
2610203C22Rik	1.87566	1.66659	1.53104	-1.11121	-1.11987	-1.46938	0.230607	0.178461298052166	0.526035	-1.4898	-1.83906	-1.67672	0.556612668418305	0.619857744265681	0.764005	-0.173814876697514	0.176250078641527	-0.965736039969182	0.636625090427752	0.454515599375037	0.501396872479772	0.0774084416851722	0.707943306215436	-0.208613044819455	-0.194981494216392	0.174459405789416	-0.428270715143655	5	2610203C22Rik
Mybl1	1.1759	1.11384	1.55583	-0.256547585489948	0.178252745916587	-0.0715885556039509	1.42088	1.62001	1.82804	-0.548053230666633	-0.779462833582353	-1.15145	0.0529171588707583	-0.000209491188599809	0.748985572265575	-1.22441	-0.963335683397921	-1.62215	0.304952284892479	0.0268230942866256	0.170590607967636	-0.756378230446016	-1.25479	-1.62794	-0.119247203820879	-0.087341046539184	0.265894395392638	6	Mybl1
Vcpip1	-1.46852	-1.25293	-1.37347	1.49589	1.62666	1.44196	0.538512383204009	0.589764221110347	0.314922790130825	1.73542	1.38542	1.85184	0.0278845251098715	-0.102867792210393	0.0341020837183461	-0.356592927155984	-0.474131700705191	-0.399990232768194	-0.255054044871677	-0.453217934540758	-0.617764565524987	-0.912775474165368	-0.504017	-0.753562310624346	-0.69419	-0.727036321447217	-0.696262954840066	2	Vcpip1
Sgk3	-1.19658	-1.21009	-1.31665	1.60858	1.48614	1.45754	0.0110092958474876	-0.0522950558697328	-0.334982438471154	2.05074	1.57277	2.00178	0.248239073040461	-0.182911	-0.120340406364516	-0.450104	-0.318220295410192	-0.736188690820759	-0.0295812761669927	-0.377369	-0.566812064020839	-0.729126280496585	-0.332899423982019	-0.671327180645723	-0.443883386945632	-0.642672324839246	-0.724754205324555	2	Sgk3
Mcmdc2	-1.40144	-1.17265	-1.18506	1.32458	1.56228	1.468	-0.394044011759396	-0.0641589731266883	-0.380193009433047	1.76693	1.90504	1.96827	-0.00277380596677232	-0.343351	-0.124027551217531	-0.755433	-0.474852547138235	-0.657663605155053	0.227473475087373	-0.0979561487705591	0.0167487737881333	-0.955631	-0.683203307688694	-1.00968	-0.276868376448831	0.0173003158708173	-0.277630392238935	2	Mcmdc2
Arfgef1	-1.58866	-1.49084	-1.51365	0.90752	0.792261688147106	0.453179643677926	0.214921453909805	0.257176197585751	-0.187719209477179	2.05936	1.57097	2.15327	0.779180026373555	0.311164001044817	0.832595723852528	-0.668997948123206	-0.986091025185179	-0.892408013020674	0.538208356824101	-0.240347430820824	-0.353897	-0.795507804435299	-0.499494134073637	-0.729299943583067	-0.190702101012998	-0.429242179663297	-0.302948271293607	1	Arfgef1
Eya1	0.793143095682498	1.10524	0.490313849045692	-2.25872	-1.82077	-1.92431	-1.38747	-1.26227	-1.11997	0.885090152118681	1.17742	0.822864543632844	0.0147677021776241	0.210084	-0.0997308767201989	0.952582307422063	1.14448	0.856214425402791	-0.133796783558955	-0.0454277586812194	-0.279042614094304	0.458170919303135	0.722234221292852	0.472979	-0.115847224801902	0.312084093317783	0.0296917168660153	7	Eya1
Mcm3	1.2212	1.13586	2.25986	-0.336231009349665	-0.561217640471455	-0.450455923106122	0.414110507348601	-0.0314202455020599	1.40286	-1.07132	-0.780553494416387	-0.879766134532838	-1.22275	-0.502088248585706	0.0174010614715106	-1.48236	-1.51742	-1.60324	0.842479679905469	0.261531275928419	1.22812	0.616193370949777	-0.182479491945897	-0.362537435691289	0.140903414893314	0.499235755625322	0.944096	8	Mcm3
Prim2	0.915513182976175	0.736975233567248	1.15608	0.759547242912959	0.982550821040908	1.02556	1.27262	0.841793814086335	1.82614	-1.2787	-1.45049	-1.48195	-0.884179032839595	-0.835801927736467	-0.968705804824337	-1.03527	-1.20471	-1.51218	0.825293321999806	0.294208348791159	0.499847564492112	-0.0199389093122441	-0.450126350325944	-0.678832233906149	0.0747013691662206	0.281392493149195	0.308665	6	Prim2
Gm37354	-0.519491988983832	-0.563877410557334	-0.605089249763646	-0.670563972262707	-0.333715182640944	-0.559812069213555	2.02621	1.60522	1.0488	-0.729395400299419	-1.32349	0.0103247828223786	-0.221455	-0.295887589215558	0.0781238476528228	-0.374784673005153	-1.32349	-1.32349	1.35452	0.896401599481381	0.671846	-0.329264601714893	-1.32349	-0.863730949065821	1.52279	1.06098	1.08581	4	Gm37354
Arhgef4	1.45343	1.27123	1.31288	-1.54293	-1.62781	-1.36638	-0.763826583677249	-0.765379291582367	-0.558647032754731	-1.31393	-1.69915	-1.57318	0.197214	0.154966621362504	-0.231374811527188	0.541483	0.181930609589903	0.038730367781151	0.623797765288027	0.425032875744213	0.815471575997488	1.00201	0.736053256463623	0.835891923065056	0.588928381528056	0.554135311672783	0.709433172521989	5	Arhgef4
Arid5a	-1.21552	-1.05595	-1.08703	1.45632	1.38216	1.36358	1.19707	1.16619	1.17804	1.21939	1.07205	1.25367	0.427825	0.333710033710007	0.432491432962806	-0.840231110474009	-0.864955213788362	-0.781604	-0.331403459590566	-0.406433005979748	-0.602212548773927	-0.880712993466034	-0.950003661178247	-1.03064	-0.7387	-0.713804569871264	-0.983293665136135	1	Arid5a
Tmem131	-1.03868	-1.1478	-1.13177	1.42512	1.18698	1.20451	0.412773603991871	0.456412387935752	0.168171690099166	2.09771	1.62279	2.11072	0.250422028007447	-0.0535044088220968	0.293758830042506	-0.362079158199995	-0.558149	-0.680364309661033	-0.511099258706511	-0.843736096944358	-0.852822207348129	-0.607679686767221	-0.552584310348851	-0.617333531111543	-0.792449392175371	-0.753995	-0.725326	2	Tmem131
Vwa3b	-1.07724	-1.21284	-1.15253	1.22433	1.38349	1.13368	1.1118	1.56452	0.415715265004649	1.57394	1.42835	1.30112	0.429324249329533	0.365470318377064	0.152487986823451	-0.741385353299734	-0.703677056549825	-0.816326358743317	-0.47313	-0.135250220838529	-0.858826364536021	-0.867856374778124	-0.967406009780904	-1.08139	-0.520534622669606	-0.627301	-0.848526	1	Vwa3b
Coa5	-1.55951	-1.6543	-1.73659	0.840568240675464	0.962085798071319	0.66651	-0.105671629555799	0.0573160512409566	-0.891485693696605	1.70647	1.31407	1.55536	0.460113165679235	0.601247559547544	0.219326654879578	-0.553965565101397	-0.818544730814888	-0.541705878001656	0.438506419584333	0.879914005918488	0.336427153686794	-1.4766	-1.23778	-0.755087	0.600557555215927	0.253318532094322	0.439446203680545	9	Coa5
Mgat4a	-1.60932	-1.46039	-1.49854	1.82311	1.86703	1.92012	0.523873268414678	0.744051154722833	0.183527568501708	1.22114	0.944367191964128	1.4185	-0.170812084262595	-0.313364112810093	-0.300503597990232	-0.236154265143271	-0.486575986810017	-0.553886629486511	-0.189261189678696	-0.17869	-0.673461	-0.549411859145511	-0.758656375514746	-0.911232578684063	-0.106582146074161	-0.252049611899289	-0.396851282014923	1	Mgat4a
4930594C11Rik	-1.28553	-1.55013	-1.28391	2.05416	2.1236	2.18675	0.520524902393287	0.680780494233196	0.455325629788987	0.704661406776805	0.611202257383966	1.05072	-0.136486134897123	-0.138542341441557	-0.675293789166985	-0.408041919698216	-0.489007878246112	-0.609290157325424	-0.150480379727888	-0.0263036614889295	-0.731476323892758	-0.574059411218432	-0.819932883476501	-0.896302444618876	-0.0280251985228051	-0.115006628001277	-0.469897243310881	1	4930594C11Rik
Gm43213	-1.31209	-1.43443	-1.33432	2.07841	2.09649	2.10255	0.546603850011595	0.602960506847479	0.656495885229001	0.587690173022352	0.674345329901129	1.0844	0.00975458332458548	-0.0567061831839148	-0.535680048135188	-0.278902433435362	-0.414823	-0.635793538474593	-0.197761645938444	-0.0941767303550986	-0.852028052207024	-0.2025	-0.742203458717612	-1.17492	-0.294116855911804	-0.250335704378168	-0.628924392742923	1	Gm43213
Mitd1	-1.06596	-0.949264786977865	-1.1152	1.66188	1.54641	1.4464	0.745068469643525	0.818706277167935	0.420916897810218	1.63781	1.24503	1.58663	-0.25017	-0.278539309362779	-0.190167198540047	-0.199474753409448	-0.0955339133036752	-0.0859572889704282	-1.07745	-0.768476718984486	-0.878456733436305	-0.562106833525525	-0.0522355197479237	0.0128985976778339	-1.25194	-1.27756	-1.02327	2	Mitd1
Tbc1d8	0.302909032382745	0.508969911436072	0.358496372185382	-1.57929	-1.24501	-1.84599	-1.58924	-1.64192	-1.3418	1.48269	0.979056639663256	1.35347	-0.648200538622291	-0.488387119192114	-0.623079	1.30271	1.10217	0.884909584807088	0.347980003213576	0.0985974876461535	0.156862116082045	0.845311652029744	0.544289685442414	0.280276488533729	0.189527710663493	0.147005711819509	0.117678318673994	7	Tbc1d8
Gm16894	1.17061	1.84547	0.897336001581035	-0.815470376128895	-1.09317	-1.03317	-0.948764779814679	-1.00339	-0.808912415853329	-0.0804440355144021	-0.113697813396865	0.0665116759408377	0.606865	0.0159798384291416	1.01647	-0.138969	0.166953	-1.16432	0.760412899358454	0.892350440947415	1.93158	-1.59423	-1.13185	-1.14037	0.641500379566776	-0.145418	1.20012	9	Gm16894
Il1rl1	1.09569	1.18598	1.43356	1.23346	0.581844301955722	0.508489	1.07169	1.12649	0.799740749482705	1.64846	0.860443435170711	0.375206930744209	-0.0254820170026927	-0.699430742284276	-0.401907552633973	-1.26739	-0.617429591876691	-1.18965	-1.38024	-0.363049391736524	-0.975755466381289	0.0507269225088554	-0.587531583743236	-1.2271	-0.984192565582991	-0.842411123451815	-1.41021	6	Il1rl1
Il18rap	-0.790259668193889	-0.642775096105598	-0.666621835880705	1.51037	1.44356	1.56478	1.3185	1.26253	1.1965	1.06857	0.750667	1.11208	0.452617	0.107111688780025	0.651806397240417	-0.951200976107153	-0.805217912683212	-1.11499	-0.433527382819237	-0.620459586990562	-0.752767280989012	-0.794110750399813	-0.933276639220061	-1.06876	-0.875758106568159	-0.869099225029633	-1.12026	1	Il18rap
Tpp2	-1.27047	-0.976461620766165	-0.981478841044758	1.55641	1.6457	1.94808	1.81692	1.75267	1.8813	-0.564490171010654	-0.287141	-0.234220518782762	-0.555257298066828	-0.687853709737421	-0.411119477763803	-0.264650529464603	-0.121940669248236	-0.522499198996731	-0.312080598063865	-0.370044077520725	-0.789444934578546	-0.371765319180188	-0.188954362069993	-0.590815882315079	-0.353378103575173	-0.170643	-0.576358184473597	4	Tpp2
Slc40a1	1.11548	1.80353	0.783022315812171	0.130254094130811	0.502488828164471	0.272992915958161	1.5272	1.67638	1.19897	-1.67481	-1.53777	-1.64388	-0.917659	-0.5319	-0.432816	-0.298605652737714	0.177635084332487	-0.662660549188395	-0.715158151003069	-0.147689182039647	-0.888696	-0.583930638385825	-0.624183611424481	-0.705307891807059	0.593135688225342	0.971022345890941	0.612953660836381	5	Slc40a1
Gm28055	0.711489	0.664465751447098	0.851837301405768	-0.196522615319808	-0.352862541847846	-0.585513164588184	1.64972	2.2932	2.08306	-0.702044391287463	-0.544456471840327	-1.47862	-0.220978457505345	-0.401240941519681	0.76569	0.555232798589439	0.276547772458211	0.602465886052664	-1.05399	-1.19304	-1.01749	0.34942	-0.0333634681286754	-0.0844290637726401	-1.36615	-0.486802800313171	-1.08561	6	Gm28055
Myo1b	0.952577535641057	1.42266	0.959392681050331	-1.11874	-0.864423	-0.884059845641331	1.49462	1.80869	1.78236	-1.22858	-0.291064	-0.869511435126113	-0.257896343002523	0.0762494840624041	0.0573675011358574	0.556563831056491	0.704520154395781	0.535516565672423	-1.20423	-1.0672	-1.07871	0.587757779662947	0.743158035211503	-0.103274905291374	-0.882583254898246	-0.756766944319104	-1.0744	5	Myo1b
Gm28177	-2.35787	-2.0627	-2.30804	0.693088099260604	0.774610395421766	0.551088198818578	-0.095806154852479	0.149030156453072	-0.132115815435641	1.32496	1.03358	1.44015	0.687590737843697	0.865590357165856	0.906558413119053	-0.187351169452732	-0.362257649268496	-0.330329	0.395645124817372	0.287380231958356	0.131803	-0.890208994525219	-0.660416951566067	-0.688466418713446	0.334993333654501	0.170567561550534	0.328927111475947	9	Gm28177
Stat1	-2.39234	-2.07877	-2.41518	0.696691789102896	0.786383960445222	0.580087955579241	-0.0459800621913505	0.187814810315361	-0.0773899609877853	1.286	1.03033	1.37972	0.691172647316244	0.826888645017428	0.873048408203205	-0.154322152130004	-0.287129	-0.298933793443709	0.395723344392155	0.222018541454656	0.0725161763718766	-0.845743072020785	-0.587562821071509	-0.638595192700758	0.330457408843391	0.184283404150856	0.278811479599435	9	Stat1
Inpp1	-1.32206	-1.06046	-1.05473	0.559504770996052	0.703248854954461	0.405526363958027	0.153181	0.708847822815313	-0.208464712621808	2.32842	1.98657	2.50167	0.0144368636193051	0.167541583286667	-0.233724645399819	-0.807012432160565	-0.670966054699568	-1.13555	-0.142693101659736	0.101353590270831	-0.226311816923849	-1.01766	-0.716755061929011	-0.833003748274915	-0.150763	-0.135499153028369	0.0853630091578774	2	Inpp1
Pgap1	-0.628326391461788	-0.377140046620744	-0.535241017273818	-1.79863	-1.64592	-1.8034	-1.29894	-0.954697342926157	-1.24796	-0.0647839051517892	-0.203797865625878	0.0186431547414778	0.537242351836692	0.717261476467614	0.416706989301005	0.571195608494927	0.324487273745234	0.347479257516373	1.37266	1.09718	1.0703	-0.145087508611872	-0.0111434016051173	0.00972624362478991	1.50831	1.29383	1.43006	10	Pgap1
Gm36955	-0.674072086288608	-0.478156277981619	-0.882910003455642	-1.4232	-1.16105	-2.12789	-1.12526	-0.910801071314016	-1.13532	-0.201255705365588	-0.0792476377647586	0.193077336561294	0.677689355896958	0.443724897827897	0.483353793568371	0.287737701419669	0.203168106845959	0.287238092591772	1.72278	1.32518	1.26663	-0.131556443987657	-0.303361	-0.25903	1.70643	1.05314	1.24298	10	Gm36955
Plcl1	0.557762157302523	0.568891650969047	0.465754452073722	1.11687	0.683869798376306	1.28158	2.05383	1.967	1.68816	-0.893437427565774	-0.955429729146772	-1.40554	0.396716665153408	-0.0741879384058418	0.269089940835774	-0.397627	-0.839732585894587	-0.503027499452063	0.132945363322665	-0.490047363460305	-0.479751776895509	-0.891755979868211	-1.0479	-1.59391	-0.397343677591577	-0.617991162814296	-0.594785747891101	6	Plcl1
Sgo2a	0.728169119839481	0.825407353275106	1.36431	0.283145538801016	0.353624897358119	0.339727314675334	1.04388	0.756803144831319	1.13326	0.476104424260012	0.107720728862829	0.664065712641095	0.807711606889755	0.219221004938418	0.782614089794832	-1.61564	-1.85429	-1.85326	0.0506911911059388	-0.0227835062728205	0.193762170223005	-1.23534	-1.81828	-1.78851	0.0764150818080903	-0.240272174861376	0.221732928829294	6	Sgo2a
Nif3l1	-1.26039	-1.12377	-0.741239276986586	1.98408	1.87694	2.02118	1.64797	1.63148	1.30757	-0.031505799660044	-0.0953448915072118	-0.194000766574321	-0.712803169625283	-0.732988036770576	-0.198244707489598	-0.617244819138941	-0.664000682636511	-0.421281842689639	-0.228582526397557	-0.106321674707514	-0.14522	-0.682401358577888	-0.421355724005231	-0.597876040900502	-0.492723844623328	-0.448857914755955	-0.553073	4	Nif3l1
Cflar	-1.01889	-1.0709	-1.42525	1.11564	1.20312	1.24316	0.394731785683008	0.769507287223867	0.301657505865605	1.89192	2.00308	2.01627	-0.066822349646414	-0.0383676390448859	0.142735082017499	-0.523357028824381	-0.464663753834996	-0.360508816958589	-0.710699797600125	-0.625050175736377	-0.883402364224466	-1.00198	-0.428400548278395	-0.711472984754412	-0.669199111837937	-0.537406078071413	-0.545457834372534	2	Cflar
Casp8	-1.08451	-0.853232088146093	-1.00946	1.57524	1.47982	1.53497	0.838559603836143	0.884196	0.509953056144013	1.76455	1.51526	1.77301	-0.318734282041313	-0.623201063779422	-0.267401319297534	-0.511268157638808	-0.392014030690089	-0.510490123598888	-0.513779555908547	-0.731450324161259	-0.821771917664889	-0.751723996948168	-0.537421177108285	-0.653341413424564	-0.768824537055978	-0.796806153596653	-0.730098261829557	2	Casp8
Fzd7	-0.956147401002951	-0.850579830618771	-0.823812786282586	0.377921433148835	0.147597192330908	1.03211	1.64698	1.76413	1.91536	0.510511885584507	0.95348	0.698259155926511	0.550816574474325	0.496685	1.09418	-1.41179	-1.19298	-1.33611	-0.200848	-0.398038968901599	0.0143519502520386	-1.29069	-1.06988	-1.07433	-0.240421213568943	-0.364329864486657	0.00757347661232873	9	Fzd7
Sumo1	-0.979002090902153	-0.757198315058176	-1.0066	1.56044	1.67127	1.46648	0.0172656981153324	0.0688859554807975	0.149221417587127	2.00023	1.55512	2.24285	-0.681395009765981	-0.665679187544677	-0.575619015526311	-0.537642026535037	-0.551988880125082	-0.684237547049543	-0.311201282437074	-0.324938912691121	-0.556065070100176	-0.694308317262681	-0.471119207660507	-0.808425866544591	-0.328892974512214	-0.358139706420642	-0.439297622108329	2	Sumo1
Wdr12	0.525188780756054	0.543571	0.760317808226003	-0.913146906645911	-0.744685447774244	-0.759780286895018	-0.137432409616619	-0.0232184968633752	0.0489320244587607	-2.41947	-2.25841	-2.56195	0.236029743513309	0.126892490629705	0.661355	0.454635403723176	0.102962292382414	0.544572760860101	0.946083846357613	0.695229	0.872042844305798	0.226638365435769	0.343530082050634	0.484388864016376	0.749863518893842	0.526205402652058	0.969646270221926	5	Wdr12
Raph1	1.11019	1.31744	0.705624440352144	-0.107753314545222	-0.201676461351006	-0.444267706514297	0.451543	0.339908830959084	0.179189346860456	1.328	1.08777	1.45767	-0.0585426451591672	-0.362596527906647	0.108134494591294	0.658792004335376	0.733004248532369	0.639703346681052	-1.4942	-1.65036	-1.60896	0.0436495089541944	0.502121	-0.00478309897421574	-1.8027	-1.4337	-1.49321	11	Raph1
Cd28	1.41618	2.45844	1.06556	-1.46754	-1.07454	-1.72339	-1.39347	-0.632445444481533	-1.28733	0.393392649719365	1.24798	0.677736997400566	-0.447383116335111	0.0468725153561212	-0.377801445417806	0.655587734830329	1.15232	0.799064882294857	-0.959207554276615	-0.231702	-0.583083978490263	-0.199404724575644	0.230000932754149	-0.0237099751253807	-0.249996758024552	0.369131	0.138730335318982	5	Cd28
Nrp2	-1.26652	-1.11019	-1.14782	1.2096	0.883859248657623	1.03769	0.844083084552434	1.08618	0.727956	1.69312	1.78925	1.37587	0.280455157829854	0.0272305040972577	0.515825278864664	-1.19819	-1.17806	-1.43554	-0.473000747226456	-0.863991225598179	-1.15071	-0.155192442495492	-0.0129308174364498	-0.395259	-0.373259934614578	-0.204810904611778	-0.505645	1	Nrp2
Klf7	-0.556104416870156	-0.552828352227554	-0.543623290709863	-0.328146002710986	-1.05338	0.440589904447544	1.33299	1.30582	1.38794	-2.34118	-1.92101	-2.53079	0.645682238148322	0.296222369020248	0.538215134216891	0.207728318945855	0.426955388340811	0.328117740621748	-0.0561958658936561	0.192330390570495	-0.066937239044207	0.650988123504478	0.665350971886546	0.501217075305002	0.261318422186099	0.525715035135868	0.243014707037255	5	Klf7
2810408I11Rik	0.413203168916369	0.308035423815978	0.547816352245251	1.15206	1.46732	1.61267	0.561564789140019	1.02513	0.449660486972169	1.06052	-0.070715630455658	1.19535	-0.943778189340878	0.0257475	0.0312788029744239	-1.77543	-1.34351	-1.49115	-0.466322795375406	0.694089665577898	0.260009619668799	-1.41425	-1.14955	-1.64219	-0.365570761772376	-0.405863275386549	0.263885424595489	6	2810408I11Rik
Idh1	2.05968	1.95659	1.99267	-0.709253537190707	-0.760779517000548	-0.688107	-0.638668	-0.326087047932759	-0.313878060624021	-1.79105	-1.20227	-1.40891	-1.36756	-0.525639142071714	-0.482138	0.116776173450213	0.672031	-0.0849450798868794	-0.0275577498963181	0.550003957093066	0.674020136537308	0.523428334697256	0.847751174838882	0.710447	-0.0133325871964806	0.0242609520645309	0.212526007266535	5	Idh1
Pikfyve	-0.769885469266445	-0.714042260542633	-0.822258	2.15579	2.02108	2.07123	0.754141288905903	0.693732	0.558934989971222	1.20505	1.00544	1.18884	-0.670988931010636	-0.746372280881498	-0.721238296621241	-0.500748299454085	-0.525023358395865	-0.647839	-0.474326099580598	-0.756593	-0.721739198527705	-0.593755205354212	-0.480586022112291	-0.663251296497729	-0.694129	-0.586974416973228	-0.564491673613633	2	Pikfyve
Rpe	-0.951424142433844	-0.893206267097588	-0.760749624401522	1.88291	1.8142	1.53388	0.440846614623355	0.424437761387483	0.116747952397106	1.59775	1.40052	2.02875	-0.236940464425337	-0.300338971034184	-0.231832226944864	-0.506308649232787	-0.564974332829174	-0.551544444084992	-0.558575409935847	-0.674465790560316	-0.659277918825036	-0.862597081898523	-0.63497	-0.585114178907282	-0.846860218124884	-0.790926775135166	-0.629935004082445	2	Rpe
Gm38162	-1.2747	-1.10209	-1.13664	1.72412	1.44862	1.17219	0.187767	-0.043001887832382	0.000219312390398504	1.92618	1.65957	2.27772	-0.219606433070761	-0.263480888494562	-0.328941956716862	-0.175857193229031	-0.773742910278894	-0.632398	-0.197206807197683	-0.568144993662785	-0.690608722118198	-0.493703844464084	-0.472671452358834	-0.358082995619348	-0.817845235705705	-0.514591567499949	-0.333063601283138	2	Gm38162
Gm15789	-1.07508	-1.32815	-1.23013	1.15861	1.32353	1.49146	0.0662809244956621	-0.345504442535995	-0.169980113398708	1.89857	1.74215	2.49987	-0.171614880902498	-0.104487183774392	-0.189737255893642	-0.150939561842406	-0.0099557396276512	-0.326313483896207	-0.561328	-0.525389044400928	-0.806692621807196	-0.398696767651997	-0.482507965226655	-0.412700008712736	-0.662409978788088	-0.574273836396435	-0.654594839362406	2	Gm15789
Ikzf2	-0.935226313277674	-0.924531	-1.00159	1.63967	1.58857	1.70844	0.919714	1.03014	0.838242576949649	1.04524	0.964581765266456	1.34075	0.274693980828133	0.035397105839498	0.573146	-1.22759	-1.07951	-1.07645	-0.278882010774056	-0.474799063739353	-0.348777	-1.07117	-1.0125	-1.03634	-0.481116438753507	-0.673833727813389	-0.336266375706893	1	Ikzf2
Bard1	0.275614573597506	0.150179347253554	0.599113299537859	1.2415	1.2509	1.50003	1.02431	0.769241989081641	0.933521397523555	0.901983408772826	0.538366473637023	0.999300946700482	-0.147127278621027	-0.256142424672131	-0.0164738601550826	-1.61182	-1.63631	-1.50232	0.155046270878592	0.183190658967043	-0.0253843181864526	-1.01941	-1.85472	-1.80285	-0.0914377546761842	-0.271663295377937	-0.286643	6	Bard1
Tns1	1.444	1.42972	0.940601706130326	-2.20975	-2.60379	-1.93553	0.110856407115332	-0.194411344305709	0.356646558974945	0.798278555717431	0.511237763162065	0.53463	0.686185417042169	0.442532431701196	0.474098971168575	0.763977487849562	0.420263750647253	0.472357664569902	-0.643627193682785	-0.549550429916545	-0.358469917011496	0.375883259543143	0.243245474247673	0.359393237774366	-0.594388127387718	-0.656545874566818	-0.617855181551599	11	Tns1
Speg	0.497282805287998	0.507369	0.409655675255942	-2.49639	-2.69191	-2.27893	-0.777886842936752	-0.773305169086792	-0.200134933063251	0.135296764528407	-0.0866658000794895	0.0764602670848837	0.390021635867465	0.399606858538925	0.473126162094475	1.02467	0.779041	0.585795994422724	0.386085181863639	-0.119134653280442	0.239332326398084	0.915536	0.940443164053948	0.802923238780032	0.360483516549811	0.279819557612154	0.221407455600137	7	Speg
Acsl3	1.77602	1.48552	2.12589	-1.29906	-1.04491	-0.732537033967206	0.421382897089712	0.340248022841492	1.09565	-2.03896	-1.38994	-1.56311	-0.132245265843235	-0.457790495365594	0.698576772894595	0.223035910184521	0.410777582000587	0.581236886279055	0.300315004826927	0.0577710369416737	0.577731316314239	0.111419640483139	0.193113277326581	-0.217387130025332	-0.778912899026013	-0.593497788310132	-0.150330028629598	5	Acsl3
Utp14b	1.53762	1.64994	2.28931	-1.23958	-0.888629	-0.298735489575617	-0.0317455319913062	0.182425951522908	1.28761	-2.13552	-1.16633	-1.43508	-0.390742115446691	-0.650509095213414	0.641667533727302	-0.032263794172975	0.429622972074199	0.862321285693625	0.127168714299949	0.120576376689117	0.573404795734824	0.276066346352448	0.201169	-0.275837119673793	-0.769901204090688	-0.705391719297854	-0.158621079117089	5	Utp14b
Wdfy1	-0.863529842017945	-0.952611098655366	-0.931555702906833	-0.915127575932395	-0.888481432439362	-1.31843	-1.2607	-1.26142	-1.42893	2.00821	1.96877	1.85043	0.247267571856948	0.0868827487900413	-0.195886	0.991831800633422	0.767347653145887	1.05538	0.0362157152521828	0.208145673002336	-0.280210715285425	0.419970806197047	0.306507	0.424549122558253	0.296318	-0.0536631144267904	-0.317281701319552	3	Wdfy1
Nyap2	-1.54088	-1.55042	-1.59566	1.15072	0.684471352420349	1.39099	1.18843	1.25106	1.16062	0.816685624685675	0.670705	1.44287	0.503980687643783	0.186477034896585	1.10088	-0.120115604944957	-0.871090811826279	0.521367289264806	-0.817673309315842	-1.13718	-0.739006003253923	-0.722981162340363	-0.785113016328888	-0.611875378324709	-0.394168318171981	-0.627972015191291	-0.555114175226302	1	Nyap2
Agfg1	-1.39169	-1.34278	-1.06563	1.24885	1.08064	1.73574	1.70909	1.79141	2.09415	-0.136443254522939	-0.211472	0.173088437203116	0.0202594713949974	-0.0538297438929878	0.660255	-0.922746	-0.913107671788209	-0.893339346733414	-0.0929301059221724	-0.386193793744775	-0.3348	-0.778856291345135	-0.577611186851612	-0.669441275467089	-0.318808989513259	-0.171755744392144	-0.252042	1	Agfg1
Pid1	0.215680953919517	0.233215997391267	-0.0704915431996694	-0.816414094077485	-0.567403175433899	-1.72233	-2.21261	-1.78886	-2.31829	1.57625	1.15714	1.55145	0.258955598930886	0.218463587202179	-0.128772570669699	0.550437812102981	0.492461178383789	0.0140028076335606	0.451818	0.353193216893859	0.0857900659337271	0.481095999582056	0.269250218312544	0.119718851305052	0.524546457939172	0.705520178753307	0.366185708697851	11	Pid1
Dner	1.52394	1.13242	-0.0708205040306505	-1.80883	-1.28683	-2.12691	0.0066524426807472	0.292799529839181	-1.28458	0.694157259097718	1.23836	-0.217677	0.913295483837518	1.00901	-1.19793	0.105045250071962	0.658463	0.375944925061321	-0.483265393921651	1.07004	0.119834737014999	-0.553902	-0.843236418166672	-1.02905	0.892585308144869	0.992721545412974	-0.122220014410274	5	Dner
Trip12	-1.25264	-1.11017	-1.22494	1.66303	1.64753	1.61782	0.513941340407625	0.418874436526378	0.212212500326405	1.69745	1.5809	1.7977	-0.448472681199751	-0.659057634348512	-0.379714283157238	-0.156037030743314	-0.318027716502867	-0.428304725555177	-0.565864	-0.860244285901696	-0.995513884682387	-0.350984	-0.244608644984027	-0.428630429020296	-0.544511781647461	-0.556945097223508	-0.624787580372344	2	Trip12
C130026I21Rik	-1.78464	-1.52332	-1.72006	0.796743822525903	1.39436	1.23991	-0.154828782479881	0.357829543282315	-0.329367433709782	1.79834	1.91137	2.09335	-0.241811053805475	-0.203911990341377	0.0244867120656748	-0.250735	-0.0621851993193816	0.109972	-0.3495	-0.247231694892264	-0.471821360660133	-0.907399860480116	-0.220781890821529	-0.370809071395977	-0.435214209979398	-0.262886623545009	-0.189861786376187	2	C130026I21Rik
Gm18342	-1.41877	-1.27659	-1.46854	0.670262218240565	1.54861	1.27778	-0.206712847447116	0.340854336404718	-0.269711426524331	1.6017	2.28452	2.31337	-0.505161553395277	-0.266886006372586	-0.153622021803392	-0.256093887970791	-0.285832359471248	-0.0211877481842734	-0.412252496544033	-0.375708532026538	-0.458377358325884	-0.747675639855374	-0.331478829698976	-0.404394871833186	-0.546268471928756	-0.357062425094649	-0.274778175508021	2	Gm18342
A530032D15Rik	-1.59383	-1.30145	-1.44131	0.836587	1.55657	1.34535	-0.133035297530809	0.330101	-0.215467295071546	1.91405	1.8359	2.2195	-0.353477120287407	-0.279106657398054	-0.0416250784883237	-0.431317328853809	-0.185853449994282	0.0541377116145707	-0.400583755927346	-0.285312186704952	-0.494746866723484	-0.929577384902999	-0.331537044771068	-0.525830159593594	-0.448360729944509	-0.425011114599978	-0.274767521606248	2	A530032D15Rik
Gm7609	-1.66367	-1.24489	-1.33674	0.195508407518867	0.952476124390114	1.17428	-0.455720031567229	-0.171322172537182	-0.605134785505421	1.5472	1.59679	2.48428	-0.722457581330836	-0.743265208792161	-0.324164	0.456370925807855	0.534767608258643	1.2786	-0.640749174851474	-0.450213814966029	-0.422757631356837	-0.685128673105747	-0.0273090146966863	0.676438985236015	-0.604371269904691	-0.664145180968185	-0.134679463796139	2	Gm7609
AC147806.2	-1.67667	-1.50589	-1.51989	-0.104566457542943	0.648456992017188	1.08379	-0.443301753848331	0.287342178741137	-0.273496	0.43875	0.747279560467659	1.78205	-0.609315697928115	-0.650694690605095	-0.310584006899102	1.19498	1.32316	2.42319	-0.838707666012309	-0.588780843734581	-0.394678303254853	-0.458799631805433	-0.138025737071609	0.882591696353064	-0.456871904132532	-0.367059	-0.474237206978439	3	AC147806.2
AC147806.3	-1.83535	-1.41635	-1.46466	0.477274352089149	1.2571	0.937187768713397	-0.275024635733725	0.591033040273966	-0.195285053590579	1.15308	1.30397	2.47647	-0.012459489641968	-0.833054871747118	-0.0972386903677702	0.326777366461921	0.129305501270325	1.25191	-1.0481	-0.461099	-0.125805871576974	-0.492216340753133	0.0708339724025528	0.502387307777824	-1.16117	-0.666226530758245	-0.393294976263196	2	AC147806.3
Sp110	-1.66425	-1.47735	-1.61844	1.38675	1.54194	1.39553	0.870143983538578	0.736608	0.560950436103769	1.67357	1.24554	1.65097	-0.0635601291619828	-0.254990321467695	0.0200589193163034	-0.282562377891023	-0.282334469519799	-0.335174825110008	-0.273975725483236	-0.493305699147737	-0.628535670192066	-0.787410029515167	-0.428643204672053	-0.395954	-0.671044591280217	-0.773856747713243	-0.650671525499163	1	Sp110
Sp140	-1.62302	-1.4123	-1.53521	1.23177	1.4691	1.43746	0.454447673889655	0.668340854167114	0.134500222956619	1.75869	1.62188	1.85722	-0.0095117808743832	-0.146463884689255	-0.0239389402214388	-0.418296807863799	-0.314023058883755	-0.239822586606617	-0.309668458014077	-0.397924653252879	-0.590230393863205	-1.05928	-0.571752625451525	-0.668004245537619	-0.414973305408668	-0.473413	-0.425576859853582	2	Sp140
Sp100	-1.42944	-1.14729	-1.52211	1.55075	1.56274	1.5328	0.53247	0.541389720969207	0.441388915632771	1.58346	1.36861	1.64896	-0.0451751554237267	-0.385961013899758	-0.0157992726509817	-0.0125094348082702	-0.00308456515866951	-0.134031538382907	-0.583011862398299	-0.7842	-0.974114279330962	-0.364713333015328	-0.127691355562779	-0.248325845985956	-0.975020287023571	-0.981540844669278	-1.02855	2	Sp100
A630001G21Rik	-0.909673752638605	-0.877013447291346	-1.33342	1.82541	1.66859	1.75972	0.865626388020532	0.908988905495416	0.305912977417002	1.58251	1.15802	1.51784	-0.111884956208312	-0.338906	-0.538613521430557	-0.749212	-0.281667201212437	-0.673995683442622	-0.823951089020534	-0.276662326279904	-0.814887119470333	-0.517146082740282	-0.452687076995333	-0.589742599633316	-0.722389784468489	-0.602323170051844	-0.978447243258868	2	A630001G21Rik
Htr2b	0.0300144200363672	-0.116397132875853	-0.259523131153438	-0.982018802189258	-0.982018802189258	-0.982018802189258	-0.639719	-0.348465043826438	-0.599757	0.121342310534227	0.640910772653354	-0.359577678934532	-0.467959862073669	-0.304755175475333	-0.982018802189258	1.74647	1.54957	2.15275	-0.572912730319795	-0.982018802189258	-0.717475530615092	1.69561	1.39893	1.61599	-0.609759192169483	-0.365818639889705	-0.679376776720443	3	Htr2b
C130036L24Rik	3.26586	1.95588	1.45837	-0.685152856533665	0.185203199079757	0.382200748340611	0.403011806842115	0.311288864835177	-0.300708201776008	-0.544072052455747	-1.20273	-0.361709819219776	-0.857437644977745	-0.476860904496961	-0.797597782511062	-0.868106360076226	-1.42433	-0.747863188808607	-0.737650065403685	-0.0836567255820228	0.638719265013133	0.0539411596471311	0.177952265215049	0.251480704043289	-0.538882046748039	0.0793016574359481	0.463538	8	C130036L24Rik
Atg16l1	-1.47403	-1.29292	-1.2928	1.4361	1.43951	1.22312	1.01818	1.05636	0.817304332970998	1.50696	1.28716	1.50091	0.269627468015268	-0.0928644083428235	0.315842767440863	-0.248792741410732	-0.359406060305094	-0.591103675425906	-0.258550024861228	-0.758181611949912	-0.975374289297279	-0.585965502024369	-0.541540909787955	-0.760789479915458	-0.873360404750065	-0.911014316603712	-0.854372140874443	1	Atg16l1
Ugt1a10	1.32155	1.21832	1.36646	-1.91979	-1.815	-1.5633	-1.2297	-1.06356	-0.894403	-0.480071337751674	-0.621101257008956	-0.291982018556952	-0.653755101633456	-0.692667169348038	-0.748794004261075	0.774052336900574	0.630695478515008	0.254964378902889	0.579063813020118	0.679269920825263	0.699165741470791	0.950093	0.666686	0.377689812944209	0.861328000830151	0.883492677416068	0.711284077223784	5	Ugt1a10
Ugt1a9	1.32096	1.21786	1.36582	-1.91642	-1.82108	-1.56036	-1.23306	-1.06827	-0.892285823230062	-0.478460430875162	-0.619318192330701	-0.290600715752357	-0.651932	-0.693065417504471	-0.746855	0.773322483066473	0.630950452024022	0.254270936004463	0.578439203236638	0.679465598624169	0.699337132077559	0.949957759587095	0.666897	0.378253635096422	0.861301437001123	0.883439056760961	0.711440674756465	5	Ugt1a9
Ugt1a8	1.31629	1.2073	1.36234	-1.90767	-1.81275	-1.57264	-1.24355	-1.08065	-0.876476	-0.501623330692343	-0.660607138722826	-0.276845787469698	-0.637607691062342	-0.682603776758881	-0.729168909267108	0.778713179225525	0.631720840416656	0.256343325991755	0.583771345112681	0.678670019027163	0.704562457078058	0.950981759741079	0.665901796390592	0.380642410588894	0.863763960946628	0.885591505810579	0.715597022516254	5	Ugt1a8
Ugt1a7c	1.26138	1.25956	1.37155	-1.61154	-1.58654	-1.5864	-1.28638	-1.47636	-0.71186	-0.348193318227016	-0.775561589445752	-0.149219270374849	-0.871304529938144	-1.00358	-0.679432396597375	0.948601590565518	0.711233822099075	0.344781098390149	0.677195115953255	0.507189710068563	0.591303458923992	0.950572	0.795258495806116	0.425975705732567	0.678336953323456	0.838773842262906	0.724659545801837	5	Ugt1a7c
Ugt1a6b	1.22393	1.1735	1.2654	-1.64489	-1.59654	-1.72582	-1.21127	-1.48044	-0.665984478307863	-0.394946374897333	-0.822374854820622	-0.268589441678246	-0.767346371472395	-0.921055371617453	-0.63875	0.971254483567117	0.759655774682218	0.344728458829816	0.728094493568936	0.531877282697595	0.563750893704598	1.01195	0.817788316584654	0.459733373835081	0.734533	0.877706	0.674117616142916	5	Ugt1a6b
Ugt1a6a	1.22725	1.19166	1.2645	-1.56545	-1.60391	-1.54633	-1.2335	-1.50372	-0.495731	-0.374486830651234	-0.928544140740733	-0.306423454839089	-0.881732461832763	-1.03765	-0.705635814597688	1.03704	0.712488653584962	0.324749	0.773610132481515	0.470130256783498	0.550356292761493	1.055	0.860966975666207	0.483089335515484	0.677317035537402	0.870594721720824	0.684359922622256	5	Ugt1a6a
Ugt1a5	1.15876	1.13477	1.24735	-1.44455	-1.54161	-1.66891	-1.14375	-1.57416	-0.364090402029585	-0.319381101055378	-0.836108990238501	-0.349326670113742	-0.910389997562688	-1.0989	-0.845764415541721	1.1293	0.672124458468109	0.177683552676465	0.778646280497994	0.448119245791478	0.545641424134336	1.11279	0.933711362646053	0.495727208380548	0.741477777647448	0.912113928205544	0.608726799296721	5	Ugt1a5
Ugt1a2	1.37059	1.19959	0.993280193596779	-1.63479	-1.35309	-1.72892	-0.987211653163341	-1.45644	-0.273626268004448	-0.458252599069421	-0.243983215711624	-0.384612358371307	-0.779871549987838	-1.47711	-1.01012	1.19035	0.662279044060711	0.0826453397609388	0.733865952857442	0.346327865851221	0.605275377318674	1.21987	0.800716288641955	0.528891088366538	0.530125256608404	0.943709163929095	0.580519196730358	5	Ugt1a2
Hjurp	1.08871	0.954403161972486	1.50735	0.381379572998264	0.337486	0.504940497794817	0.906166147084998	0.509954540091176	1.13955	-0.0367450232469803	-0.780808400036122	0.0497395941691863	0.561176187322497	0.458458764534229	0.894032	-1.6142	-1.56147	-1.96245	0.461754	0.191465331234322	0.311541	-1.10865	-1.80158	-1.71629	0.107278781075563	-0.117740908875539	0.334560405549732	6	Hjurp
Glrp1	-1.06684	-0.994378012989734	-0.822289037212276	1.39434	1.3883	1.357	-0.620437065008042	-0.561751628870043	-0.660625	2.1189	1.3883	1.9128	-0.743881741436466	-0.518454584464236	-0.825036058698021	0.715079674754356	0.126652866714718	0.600754268524922	-0.956522056251707	-0.167086248501358	-0.818843	-0.634750584574968	-1.12624	-0.753054223148285	0.127278084485914	0.0385670948721913	0.102214465806187	2	Glrp1
Arl4c	0.478549813023002	0.742474	0.418180355923441	-1.28721	-0.934500340054435	-1.40013	-1.55522	-1.34986	-1.62202	1.60146	2.06829	2.07073	-0.493203717792768	-0.0189687849511185	-0.490035712635858	-0.233881769348825	0.393779976978661	-0.413790581379235	-0.412591075006392	0.11683	-0.218645996733224	0.745689174110989	0.604323815528246	0.104302114434611	0.219655	0.657077567969429	0.208713198232236	11	Arl4c
Sh3bp4	-0.599963220834475	-0.659064	-0.299641486040499	-1.33028	-1.57733	-1.57768	-1.28615	-1.36064	-0.862058128850089	0.431633358790722	0.211940241817644	0.797955924958619	1.24406	1.10216	1.28224	0.217904	-0.750623738645784	-0.270844361286278	1.76306	0.815811219700374	1.32532	-0.0800137098242117	-0.587872238574893	-0.390480466813806	1.10566	0.585633112610306	0.749251278430982	9	Sh3bp4
Agap1	0.872243	1.03373	0.596560437320194	-0.204918273709148	-0.473288250559477	-0.196716663545056	-0.117407429376919	-0.244241846855163	0.0671515567666094	-2.25309	-1.91611	-2.50613	-0.933613	-0.725470494251657	-0.978307039755949	0.882045488282149	0.778920293204191	0.435956706896858	0.733362459480943	0.503506727778441	0.308672	1.18338	0.918282148576653	0.522977418714605	0.679343046201997	0.709893749311265	0.323268609671526	5	Agap1
Ramp1	1.33961	1.23056	0.569789	-1.34053	-1.22601	-1.82189	-0.680321938222938	-0.163240340494824	-0.823495380427759	-1.00458	-0.706951637430913	-0.970888966886807	0.483663266229423	0.915739490112032	0.170423088109345	-0.637721754956846	-0.273953237013112	-0.886623034729034	1.18224	1.7807	1.25119	-0.183644531855389	-0.332623250170603	-0.655484188139324	1.45367	0.827000253680949	0.503367790840235	5	Ramp1
Gpr35	-1.89329	-1.37754	-1.40489	-0.998833753428809	-0.547749572004132	-0.968052270279312	-0.387712677070655	0.392621934919287	-0.0066709706776309	-0.497873916256411	0.859116318008122	-0.571056344326605	-0.399204986155867	0.279442432474012	-0.0873263725072647	0.510503979976366	1.6639	2.08739	0.517037121185662	1.01148	0.287789490080374	-0.293516991188918	-1.04962	-0.602217964337247	1.18519	1.37822	0.912866138867753	10	Gpr35
Pask	1.35656	1.07952	1.79267	-0.907424710485249	-1.23826	-0.768794	0.788926135566349	0.264589601582487	1.27122	-1.15758	-1.05986	-1.84008	-0.205889	-0.0251165636564072	-0.104842351348256	-1.06702	-0.754076567275788	-1.11686	1.05859	0.836452	1.23179	0.198838	-0.805492665151611	-0.679324820231449	0.769067	0.508336	0.574056287370021	8	Pask
Dtymk	2.07761	1.33844	1.8965	-0.797009723511134	-0.273162034087823	0.0607895523856916	0.255170435526005	-0.473912718120922	0.302531709904893	-1.29029	-2.09432	-0.920675149534609	-0.429975	-0.480574621646685	-0.303263741258097	-0.506306520966412	-1.38484	-0.779923890600979	0.401545198158898	0.920872555524757	1.46538	0.00544670071797396	-0.183926356507967	0.243719376039763	-0.396937955430035	0.0832179405792815	1.26389	8	Dtymk
D1Ertd622e	-0.905705	-0.750633555327945	-0.720059059822542	1.56448	1.54558	1.74361	0.814294304545055	0.825164	1.04716	1.53377	1.22729	1.74033	-0.683019693603806	-0.739654597998042	-0.364821355375742	-0.490057078586282	-0.505122061195367	-0.611662630035368	-0.723850206773438	-0.785326238940386	-0.812416066986555	-0.507525730812887	-0.281811	-0.417881404688324	-1.10298	-0.770939844892571	-0.868214947678593	2	D1Ertd622e
Ppip5k2	-1.30509	-1.25765	-1.18357	1.5473	1.64269	1.6379	0.323101717005073	0.0384730832202004	0.170894644304542	1.9574	1.20522	2.00036	-0.118979685295253	-0.266293549917573	-0.145101	-0.390829119093236	-0.487327987796325	-0.468714246888371	-0.0393711385234071	-0.260495398547769	-0.312925895122188	-0.906094464339978	-0.695402701836501	-0.835580874966502	-0.607288200732683	-0.835134129927205	-0.407481400236175	2	Ppip5k2
Gm7967	0.334705406127786	0.397717361845936	0.945933188995704	1.36072	1.22529	1.69351	0.819884958181423	0.53522	0.204098376770715	1.52698	0.628062241985965	1.69927	-0.159133232037066	-0.240112631359671	0.438830056997988	-0.835392715103225	-0.278401573688726	-0.651701322886913	-0.835048	-0.927522348198745	-1.09703	-0.954984971461611	-1.19264	-1.23203	-0.965810102203067	-1.23616	-1.20426	6	Gm7967
Gm28187	0.891050025851671	-0.129770715744407	1.10091	1.12546	0.565993059425877	0.476210681608916	1.28897	0.710029926611506	1.14647	0.816555501551194	-0.247529490094213	1.35146	0.289663335129137	-0.409336369373096	0.385186086857364	-0.266532814536675	-0.446535208135487	-0.448446778183508	-1.01717	-1.42674	-1.59459	0.438532532489713	0.528100012574569	0.111819404027083	-1.78048	-1.66831	-1.79097	6	Gm28187
Rnf152	-0.0514467767229837	0.367651575271773	-0.0884688370376998	1.15468	1.47708	0.878662236624451	0.0145282821892544	0.00186876970680886	-0.531093452618927	2.2212	1.71962	2.41375	0.0289351776273057	-0.364386623437594	-0.553050243176769	-0.783676	-0.220677136967401	-0.777946267228188	-0.478185	-0.366278572288841	-0.827363283101597	-0.647576307098104	-1.08567	-1.13532	-0.806411497374834	-0.609322366911629	-0.951095367073374	2	Rnf152
Gm28403	-0.910702734308634	-0.747808310886329	-1.09259	2.05946	1.9008	2.25382	0.244176	0.0170865850961859	-0.0737374327343585	1.49071	1.12258	1.46707	-0.641899486063557	-0.993164378136004	-0.689094894149683	-0.400776	-0.294316968586717	-0.537942	-0.0716997141301823	-0.681930748597283	-0.669389	-0.529215178932036	-0.0889831932701336	-0.643582872357031	-0.547382895911091	-0.398737049487357	-0.542737078199265	2	Gm28403
Pign	-0.921273077374577	-0.757587159285551	-0.904041375753147	2.04697	1.91718	2.31671	0.228429776760405	0.215839	0.201271103539406	1.45604	1.06289	1.42046	-0.691575	-0.954597943868757	-0.650018461203034	-0.495001170600491	-0.387571	-0.657228041308881	-0.104587385227641	-0.628911	-0.587267492972565	-0.594779978007499	-0.273502229107654	-0.651810831453014	-0.634783671801719	-0.515653038111602	-0.455601991016449	2	Pign
Gm7160	-1.32369	-1.08516	-1.1722	1.89292	2.19003	1.77862	0.702823105783165	0.897216	0.336536336796603	0.832595840839558	1.01	1.29363	-0.603743	-0.558705035601808	-0.547592479708232	-0.363611	0.255099066456627	-0.136333667304536	-0.865449095060842	-0.623119973431514	-0.990228108704079	-0.442592828803683	-0.0170257382815411	-0.130835805199552	-0.812866280723472	-0.657093959880674	-0.859228246973601	2	Gm7160
Zcchc2	-1.26108	-1.13427	-1.2312	2.0547	2.07462	1.96798	0.458618	0.745066656455334	0.373803328179147	0.952494144412317	0.893501464472849	1.3895	-0.279074902713411	-0.387675	-0.267335	-0.316063342387022	-0.0801983462973167	-0.278654237396219	-0.552674004528866	-0.688179633396123	-0.866294680915663	-0.339173115584325	-0.268975506490941	-0.287580291953917	-0.923641896185677	-0.838458419727126	-0.909748495879542	2	Zcchc2
Phlpp1	-1.75172	-1.50055	-1.71919	1.28155	1.39131	1.0021	-0.0385630843008221	0.110159970391687	-0.0725229131742171	1.97749	1.79442	1.97396	0.0201199005396478	-0.0815820801321791	-0.259337872559236	-0.0625787692239607	-0.436849414998843	-0.366585747084701	-0.228621600367933	-0.457266218899547	-0.815863127157453	-0.425726413625981	-0.398459357891049	-0.588691	0.00779659730531017	-0.0878662436477672	-0.266931	2	Phlpp1
Serpinb8	0.757139861004857	0.630097392793561	0.0999853539957549	-0.52011	0.116213410174102	-0.910953	-0.600961393161659	-0.344672488846996	-1.25427	1.27529	0.514315378277096	1.57195	1.46903	1.129	0.343244714183566	1.13802	1.06515	1.16003	-1.24089	-0.938279244678314	-1.14661	-0.419400610947616	0.249035680604606	0.149675388724522	-1.57038	-1.35902	-1.36262	11	Serpinb8
Epb41l5	0.730640687869253	0.515971	0.796834372537183	1.38948	1.76745	1.05468	0.682821664917466	0.694255721531159	1.35298	1.17028	0.805510839389646	1.16582	-0.220759690979881	-1.17237	-0.00352183039217937	-1.26362	-1.11453	-1.06522	-0.879971687612929	-1.04711	-0.593193640407791	-0.939684649992758	-0.509441736460655	-0.834454431091574	-1.36924	-0.936667449595292	-0.176936109474665	6	Epb41l5
Dbi	1.7211	1.60764	2.15305	0.839943	1.14496	1.16732	-0.237561166373351	-0.0821884744191736	0.260329060186918	-1.18365	-0.721966408878561	-0.239172081476893	-1.70053	-0.861768	0.0684851648656816	-0.368128181034899	0.372844929090571	0.134560833315193	-0.173309371687483	-0.189582428362356	0.629064381697477	-0.852338426674552	-0.154819376603967	-0.361060741934585	-1.85958	-1.2553	0.141656303235677	6	Dbi
Steap3	0.593106910709024	0.681021	0.529317018569822	-2.18041	-1.93182	-2.09277	-1.29794	-1.09931	-0.896608969924576	-0.289856447697719	0.179009002866541	-0.169571532847802	-0.0832248	0.305297682682845	-0.0353093640266538	1.28339	1.38515	1.03633	0.0908216882370316	0.118190924054769	0.129353362200757	1.03434	1.18744	0.871144	0.150844	0.371464906770328	0.130605357477429	7	Steap3
Actr3	-1.84792	-1.18864	-1.58484	1.28621	1.49674	1.15075	0.198197559286407	0.514578496420409	-0.0126125692006862	1.48845	1.49187	1.70203	-0.189544420626779	-0.418593084155453	-0.508653265549427	0.329888021101613	0.564325	0.182624082600939	-0.588274507517908	-0.608780899154094	-1.32574	0.0990648630268226	0.296689030442403	-0.111683894027828	-0.882201424382439	-0.360968039178433	-1.17297	2	Actr3
Slc35f5	-1.81032	-0.963596891645479	-1.94891	1.31673	1.36784	1.07813	-0.656433740241154	0.0397087145149327	-1.09882	1.17025	1.97983	1.3794	-0.777265828391088	-0.645913888277894	-1.1519	0.410531400485778	0.773627	0.311732110928107	-0.316367776089498	-0.124427430539087	-0.699474661109387	-0.274372106160958	0.611766532951465	-0.191047682775363	0.116071591409658	0.245177447278818	-0.141955540428268	2	Slc35f5
Cxcr4	1.7504	2.43543	0.859984011338015	-1.08432	-0.830844984639219	-1.55252	-0.0524890090529222	0.419630613263288	-0.490513130361593	-0.677514452098298	0.693237547682691	-1.09795	-0.533309513119832	0.144221572517114	-0.846192456995889	0.168509593619875	1.05233	0.532358725168512	-1.38454	0.125381646715064	-0.931463066225828	0.553543633524465	1.60294	0.693756411196071	-0.618054924032172	-0.394981698396593	-0.537031034388892	5	Cxcr4
Il10	-0.884823731216948	-0.530795086626227	-0.822837	1.25325	1.18693	0.963056828454955	-1.16409	-0.883633088251483	-1.16959	2.30557	2.1128	2.19553	-0.471057610777412	-0.488236478922552	-0.266172845679327	-0.323724031213354	4.04968084027236e-05	-0.144906179990315	-0.575783474040477	-0.495031795627864	-0.252353214091835	-0.217504940119174	0.222697753877357	-0.0766630211298943	-0.745983233155609	-0.479736249159593	-0.246945066830573	2	Il10
Mapkapk2	-1.11208	-0.897130507530086	-1.25275	0.737908189041569	0.754368	0.891957137056012	1.10213	1.2995	1.29582	1.51798	1.47754	1.3773	0.518348231424575	0.309453630355371	0.829203312606968	-1.11998	-1.10274	-1.35166	0.0439725275552427	-0.304805926022524	-0.428163858270497	-0.983490783316386	-0.833341	-1.12523	-0.679893	-0.358678550761215	-0.605544	1	Mapkapk2
Srgap2	-1.34696	-1.52078	-1.38893	1.54873	1.40856	1.53558	0.581014398565593	0.684198453146321	0.48645	1.70046	1.2128	1.80452	0.263263420379259	-0.385268589413882	0.121608010693105	-0.600608768312027	-0.602834436582261	-0.834392715841272	-0.109674533870799	-0.611513356339587	-0.750934267418141	-0.368941787812859	-0.262933961952748	-0.429316	-0.608156075487564	-0.674317207345895	-0.851610962941359	1	Srgap2
Fam72a	-0.800547046796842	-1.10907	-0.902195705941704	1.53977	1.57872	1.76619	1.16808	1.46156	0.825106842862704	1.19314	0.915642377095765	1.24641	-0.0111548147651694	-0.182087980387869	-0.322196477240161	-0.897402306594026	-0.697268809743212	-0.992691237709517	-0.465321367857504	0.042725219917804	-0.382012981065143	-0.838348555257202	-0.902719235842447	-1.29501	-0.585914493079024	-0.449422	-0.903978044597671	1	Fam72a
Ctse	-1.45982	-1.19642	-2.13816	-0.157650337710194	-0.396278387857878	-0.187889048758526	2.08071	2.23083	1.76094	0.477425911446599	1.24803	-0.420749703132575	0.649589594975771	0.387698082453302	0.130327381861263	0.126836	-0.032243029164393	-0.653097028199221	0.0599856854662113	0.463229694053598	-0.217355041529051	-0.194199169445332	-0.203430422335773	-0.791180729151506	-0.249240328156964	-0.243474495072012	-1.07441	4	Ctse
Rab7b	-0.251866711378344	-0.237833706949809	-0.552681564618858	-2.15991	-2.00923	-1.96889	-1.00948	-0.707534197262453	-0.981339652963813	1.78116	1.72872	1.61687	0.539653332672697	0.535376	0.329011094256361	0.301336152561777	0.277499605917643	0.179323322507657	0.363636	0.206654656043941	0.108445349536865	0.404110516939701	0.433285010355833	0.291160311496148	0.297401691438743	0.350265488607669	0.134866853258041	7	Rab7b
Gm29103	-1.26619	-1.3056	-1.32424	0.879527441822608	0.767192781489037	0.580958041199785	0.310048357165711	0.413382	-0.431411319667527	1.74442	1.94199	2.1063	1.13753	0.897904136389418	0.228946535707953	-0.826938512260773	-0.639229880427528	-0.433064664631576	-0.390974528048307	0.0208418260033748	-0.166830671047401	-0.407420886597506	-1.23091	-1.00922	-0.0644019959308264	-0.619771979806593	-0.912833625067265	1	Gm29103
Elk4	-1.70358	-1.44171	-1.42965	0.881223844963766	0.999326297437575	0.762563383802376	0.106751548500149	0.101196949860966	-0.656756857752164	2.23356	1.84823	2.11327	0.639830961720702	0.649473436957286	0.0670680112966595	-0.258861196049076	-0.282863835501567	-0.423848833678145	-0.299573924045582	-0.219282459541473	-0.450583525293413	-0.5973	-0.596802949930321	-0.654663730057592	-0.388064534719328	-0.480300844019342	-0.518652717357986	1	Elk4
Cdk18	0.658975402133377	0.821825407743553	0.377873500680026	-2.06001	-1.9692	-2.04639	-1.33349	-0.937911097059799	-1.32379	0.0663300734305516	0.389312146318692	-0.283160108525771	0.429430989940392	0.241922357726517	0.371038544869531	1.13615	1.07322	0.713991077575341	-0.0741812322949041	-0.228085	-0.217622854058435	1.35524	1.15403	0.964200147854978	0.271718	0.426215098399075	0.0223725527509919	7	Cdk18
Nuak2	-1.76927	-1.4779	-1.65188	-0.376152	-0.416014523166699	-0.625476440169834	-0.352278809384472	-0.215914	-0.370041200520778	1.51095	0.911318678014813	1.50248	1.34498	1.32822	1.39459	-0.29517	-0.593227228599201	-0.900162	1.13469	0.775433712242203	0.597530215714048	-0.554442931244856	-0.793886872870461	-1.09772	0.574628097583297	0.221195464854709	0.193518997139843	9	Nuak2
F730311O21Rik	-0.531772296908812	-0.172828637915703	-0.900586110361276	-1.64317	-1.48953	-2.2503	-0.900320572271667	-1.17865	-1.49003	0.401091474220564	-0.203454	-0.208985	0.536081495809345	0.522929980638438	-0.245146183866132	1.354	1.02579	0.963063152072684	0.592343209656037	0.660175586481744	-0.0362168250802825	0.808127922667972	0.410845053826652	0.787931	1.3511	1.07599	0.761505788654779	10	F730311O21Rik
Ppp1r15b	-1.32327	-1.3325	-1.06158	1.06496	1.12207	1.20556	-0.531210500448591	-0.399664373660335	-0.521052360473881	1.73818	1.52252	2.35498	0.682464794091381	0.503621266190383	0.544889819005145	-0.738479764602034	-0.883591072763516	-0.620730677173356	0.323893884660434	-0.0236032803664979	0.0565008105821213	-0.884426946638375	-0.862206353806098	-1.14628	-0.208097675946504	-0.369163170716311	-0.213783295338388	1	Ppp1r15b
Kdm5b	-0.360366588789521	0.00270031231809581	-0.173037695087388	-1.8409	-1.5514	-1.0339	-1.11464	-0.905972	-0.897707094187994	-1.08639	-0.986157063526618	-1.0681	-0.286156219421411	0.159313620829761	0.265156767361015	1.04622	1.10866	1.46757	0.162873	-0.0488144605506516	0.308794555620906	0.984000869006862	1.123	1.38243	0.886453235077962	1.0157	1.44067	3	Kdm5b
Ube2t	1.71457	1.28051	1.9192	0.293504060386626	0.674922702727823	-0.134373843725563	1.37181	0.946135855805407	0.906131208682632	-1.31698	-1.02068	-0.630637536443471	0.00668287309086449	0.435014443482716	0.206806895555613	-1.25975	-0.856328638212236	-1.35656	-0.263588293186121	0.372365	0.770553413910423	-1.07018	-1.09797	-1.50259	-0.423199	-0.442394723907162	0.477038281430276	8	Ube2t
Ptpn7	1.02692	1.40654	1.3595	-1.98647	-1.79191	-1.4071	-0.374838805566602	-0.113130676884403	0.259261928547749	-1.52874	-1.31059	-1.72653	0.490304471457978	0.539372730738956	1.15162	-0.0845241139074843	0.0394247547365319	-0.294987631999371	0.590215	0.237985780876909	0.652279917707927	0.201467014915507	0.297840006334213	0.395454493950802	0.229409529559579	0.661093217463033	1.08013	5	Ptpn7
Rnpep	-0.750846117987081	-0.670170200494283	-0.474723166243291	2.31423	2.05435	2.17896	0.741144907847486	0.400159732350208	0.568801	1.02864	0.499877068078035	1.23727	-0.361013804316287	-0.686706104497515	-0.0489255479961111	-0.509339596462745	-0.674208879844052	-0.834458	-0.417668953194043	-0.852448569624643	-0.637935892111791	-0.517076047934868	-0.287195313807889	-0.469035671180227	-0.933991	-0.966767627920134	-0.930921294449737	2	Rnpep
Nav1	0.920255022597726	0.854172969208986	0.568612437612771	-0.940415026249851	-1.42597	-0.951325163464879	-1.30076	-1.43235	-1.05908	-0.426061794031258	-0.448084384512313	-1.08776	-0.470528466382056	-0.693069	-0.801769420543305	1.19137	1.15133	0.604799516809161	0.281012096543402	-0.102820261824822	-0.146965	2.00365	1.72921	1.39633	0.285576645561675	0.465713195649191	-0.165071445285239	5	Nav1
Csrp1	-0.504413956661898	-0.438640389288327	-0.711769339939501	1.47849	1.35904	1.25573	0.599594	0.547335906964006	0.447143157399638	1.83566	1.462	1.99527	0.0139452527199321	-0.101228142189994	0.0634855583803838	-1.09411	-1.20102	-1.23439	-0.277202014437742	-0.280655541061201	-0.315958	-1.04723	-1.088	-1.27815	-0.467724246978812	-0.564011233920739	-0.453185368479815	2	Csrp1
Kif14	0.710783583328367	0.642614	0.944441811802539	0.700642738276084	0.50089	0.914209168242838	1.17166	0.834784367770502	1.45304	-0.0284748309572079	-0.367124973511511	-0.0457487553538805	0.541715678998266	0.274399710122835	0.871806663369818	-1.60081	-1.58102	-1.83773	0.419062186685763	0.0549795122940554	0.253231210891572	-1.23156	-1.88099	-1.83484	0.220457115369864	-0.111277115071585	0.010854039099501	6	Kif14
Zfp281	-1.73597	-1.77222	-1.62015	1.24542	1.43064	1.11172	0.489075521577004	0.459316752838742	0.167117543677491	1.04776	0.865043225199515	1.08585	0.748461724940159	0.635702693350536	0.505312279719045	-1.07623	-0.982038922247181	-1.29361	0.585291233424233	0.208266804680308	-0.0949824274273983	-1.07656	-0.924253083068255	-1.02276	0.521099896378723	0.348604954346354	0.144083207351424	9	Zfp281
Ptprc	-1.73763	-1.45474	-1.85745	1.08954	1.01962	1.07493	1.21091	1.3042	1.04712	1.56404	1.31864	1.34807	0.137908214254435	-0.197714287049497	0.121940395612897	-0.188829440223327	-0.222337084118565	-0.401073090927803	-0.205064162862776	-0.520272563153053	-0.996277295738542	-0.499276085249988	-0.347656705694381	-0.719053704367917	-0.49826	-0.556891830627596	-0.834388918324013	1	Ptprc
Nek7	-0.943966550512946	-0.972306354964609	-1.08117	0.613522604952488	0.593307204810554	0.576498865239309	-0.178137945062925	-0.037229898847107	-0.344350706367945	2.58784	2.17966	2.70283	-0.0586909785355085	-0.390768955041253	-0.645780983672752	-0.136227178362918	-0.0710262778892749	-0.240498	-0.402086237530833	-0.502042950313085	-0.764538956989577	-0.146383	-0.0652604548968541	-0.360396979632644	-0.662916969622178	-0.627164323002227	-0.622719540610767	2	Nek7
Dennd1b	-1.24975	-1.05666	-1.31457	1.57644	1.63963	1.4345	-0.228653076727469	-0.125958027138268	-0.656018805028048	1.98592	1.80796	1.99554	-0.232194	-0.383771	-0.331625961975174	-0.201544603334231	-0.148451	-0.470559243187507	-0.119017780458231	-0.336871353388386	-0.55658	-0.683095439295387	-0.409879484358491	-0.692484	-0.356646475763006	-0.406466912534731	-0.479193747222797	2	Dennd1b
Gm37470	-1.13575	-0.848550778855825	-1.0502	1.52436	1.78704	1.58355	-0.353947186352514	-0.175936513919126	-0.690874472394749	1.91772	1.71052	2.12334	-0.319135848493623	-0.485936656196282	-0.464603594641617	-0.373489324030484	-0.367988563994303	-0.293401089147902	-0.212802926814711	-0.205230443043511	-0.573665529173417	-0.627094437229155	-0.483132345055838	-0.824928	-0.248735278881529	-0.430859995222476	-0.480257	2	Gm37470
Gm43544	-0.805078226212935	-0.976520160015599	-0.835235765093148	1.32261	1.49712	1.53967	-0.440197104695206	-0.352160427103564	-0.512942176907016	2.1273	2.15347	1.94946	-0.149602950998316	-0.248013940852992	-0.380260907016326	-0.449075696490806	-0.386471017381424	-0.322193872596922	-0.0888231416454122	-0.544398350645556	-0.727720913142637	-0.771734360586713	-0.308510279974242	-0.986816837333756	-0.258438414046959	-0.534761012789049	-0.510671215215189	2	Gm43544
Aspm	0.945228911995968	0.818105658117243	1.1999	0.439094799148299	0.429833487429891	0.791172428309536	1.24622	1.00631	1.47839	-0.240994331262307	-0.330506	-0.0667285915432119	0.613775308216454	0.350309540130515	0.927011562608215	-1.65203	-1.5615	-1.91413	0.0639325443562718	-0.0624666702292632	0.160135718080876	-1.05989	-1.61548	-1.75208	-0.181793001923072	-0.0884409691207104	0.0566300905117769	6	Aspm
Cfh	-0.531499281629965	-0.504318295231656	-0.582591917131986	1.26996	0.926931430887389	1.29228	2.11301	1.97901	1.79345	-0.801422584163244	-0.887583339021294	-1.11508	0.638264147706845	0.188928069538105	0.618648605793495	-0.977224061353559	-0.705115057151297	-1.13464	0.480213438150938	0.111925578251584	-0.262371181684869	-0.837467750735415	-0.933533597293541	-0.734217849101219	-0.467715886195883	-0.291692949014536	-0.646139	4	Cfh
Rgs2	0.409484479791116	0.798408905382556	0.403706389778561	1.08566	1.36083	0.793239599780337	-2.16939	-1.53708	-2.2383	1.58843	1.33385	1.5295	-0.0479674345147817	-0.00713843698141939	0.123154833801999	-0.383229986508184	0.474454410377965	-0.336284386672333	-0.676189377049655	-0.488714184526343	-0.473607166985138	-0.486382487370194	0.481738748804665	-0.405306713413749	-0.712306374505851	-0.208948217190268	-0.211604577897212	11	Rgs2
Rgs18	0.794963584083987	0.938794561030634	0.897617405952236	1.12343	1.44231	0.517116809613776	-0.831649808893866	-0.296504333920374	-1.26427	1.4009	1.13266	1.68926	-0.319982404641074	-0.124010694884295	-0.328964510499139	-0.141718362354759	0.641456687829999	-0.576966	-1.28974	-0.861518775891785	-1.39942	0.0884719408268781	0.599053	0.284453346803452	-1.55728	-1.06225	-1.49622	11	Rgs18
Pla2g4a	-1.39921	-1.50817	-1.16768	0.486569809729352	0.290241224065657	0.809092949352768	0.786144242888474	0.776135198490225	0.725223412016484	0.475742852954534	-0.109768572732795	-0.149898457946867	1.32894	0.854399156421266	0.882330954923332	-1.26763	-1.42385	-1.31057	0.997370889681917	0.745820645705807	0.315970289035601	-1.29354	-1.26184	-1.21036	1.12843	0.662968432489715	0.837118733130743	9	Pla2g4a
Ptgs2os	-0.957409722731418	-0.414953	-0.292753	-0.759158202169483	-0.404757393108421	-0.642635402459426	-0.673654872194254	-0.109588367509995	-0.227522	-0.198006396803229	-0.522753238991967	-0.452474254162233	0.860214541265198	0.834711407451756	0.633227	-0.553099434981187	-0.679337312858909	-0.920561966139914	1.44302	1.5545	0.925039407109593	-1.4461	-1.4461	-0.762249155949646	1.65867	1.80296	1.75077	10	Ptgs2os
Ptgs2	-1.00346	-0.744814170084673	-0.895670399269778	-0.654279018022894	-0.766262	-0.708712317502856	-0.754523201413638	-0.350116562914413	-0.720985221797759	0.0785721431996121	0.283530714389454	-0.262409081153912	1.06536	0.789754979900419	0.760541783622626	-0.821986651523187	-0.687988985306531	-0.798397527013595	1.58643	1.26399	1.13466	-0.962173604339533	-0.897639780851108	-0.979337842120238	1.81976	1.51351	1.71265	10	Ptgs2
Ptgs2os2	-1.10833	-0.728941620418784	-0.522546	-0.193379258088948	0.0218367268005964	-0.210094239995667	0.401904312737623	0.489813840503032	-0.259204995129581	-0.321078995102918	0.0405346584019124	-0.465919137717856	1.43673	1.06735	0.916347183239182	-1.29671	-0.912547286752177	-1.39614	1.25499	1.38923	0.653349891923037	-1.49612	-1.23072	-1.35088	1.49322	1.42879	0.8985	9	Ptgs2os2
Edem3	-1.18813	-1.56126	-1.34245	0.102167142262707	0.160920618829559	-0.0214889692800006	1.65909	2.31213	2.23502	1.00856	0.589379028996736	1.34837	-0.171472	-0.280581365743902	0.226053309494122	0.100888813464116	-0.664335442017457	0.0399441775386611	-0.332001818657294	-0.932358180729788	-1.01997	-0.492582320811362	0.0546063428805584	-0.725102874609568	-0.747864872015539	-0.243982807823501	-0.113537077822668	4	Edem3
1700025G04Rik	1.0264	1.006	0.986606335912916	-1.68865	-1.75635	-1.41224	0.733764048289875	0.571891691658159	0.911893718959099	-1.97513	-1.513	-2.07006	-0.134515612267461	-0.0693894923012992	0.0566362813840003	0.410319847768768	0.546311	0.0617943520755185	0.627214053429137	0.483304819353196	0.400231967711556	0.671148176188962	0.666254	0.129525675829559	0.320020233912451	0.663755725286391	0.346264650357038	5	1700025G04Rik
Rgl1	-1.16395	-1.3414	-1.82066	0.851234449866895	0.663707048533287	0.640361118032518	0.910944712733598	0.916711053032854	0.732374	2.07838	1.90103	1.60296	0.559205455616952	0.0394868428186702	0.160031755517399	-0.153317332961847	-0.653507553916521	-0.502616288740254	-0.133022889501422	-0.404006615247283	-1.00192	-0.562618981436821	-0.733697906511659	-1.00845	-0.216743290093922	-0.385176386036144	-0.975343987184475	1	Rgl1
Arpc5	-1.50985	-0.773499591958171	-1.07692	0.764670626118109	1.09492	0.659508202556399	-0.0683062137223478	0.0999310867690578	-0.0771470444010406	2.14493	2.05052	2.26864	0.782788862469362	0.202100637825271	0.432404700644711	-0.398703450368255	-0.115510980336539	-0.315656	-0.319930132835303	-0.512007278411705	-0.909148674888125	-0.714246071373412	-0.706616174127798	-0.855365453725604	-0.690081596573411	-0.422014349609341	-1.03541	2	Arpc5
Smg7	-1.18096	-0.976956834666202	-0.998835128288808	1.60715	1.69215	1.67433	-0.0480679523812683	0.0914773447611933	-0.0700475497956413	1.9082	1.644	2.05053	-0.474399074954923	-0.746998723168564	-0.323978635478455	-0.278831191069695	-0.447536377547369	-0.484396494400612	-0.436334624224371	-0.601286208343581	-0.627593967542568	-0.585314155485476	-0.399661921992864	-0.528904936361497	-0.504539473727638	-0.507886023865224	-0.445299	2	Smg7
E330020D12Rik	0.699596296955182	0.978743206028474	0.181404733314006	-0.773225239666662	-0.543228387651229	-0.664889540903354	1.39449	1.99866	1.43	-0.264752736658924	0.379710101422586	0.347351419432982	0.392678875571482	1.1692	0.662259471950003	-0.792690737019041	-0.0852013414486867	0.264731985482436	-0.840344104751994	0.165533816272993	0.319933	-2.41482	-0.879842966580527	-1.74323	-1.29911	-0.161208604551746	0.0782630231617892	6	E330020D12Rik
Shcbp1l	1.60105	1.38672	1.20514	-1.73764	-0.803335236202135	-2.10874	0.234428997656496	0.608370625276365	0.896921390060329	-1.67997	-1.34488	-1.09694	-0.0609916574847415	-0.199140675307333	-0.808875353683362	0.238858010691796	0.452540225975692	0.533012802665903	-0.166504285166834	1.34875	0.960295400132618	-0.381160369736411	-0.107483299551818	-0.270426436159099	0.212733548146973	0.484469783479426	0.602796024836626	5	Shcbp1l
Npl	0.765958	0.521574739206542	1.52098	1.55521	1.46365	2.24929	0.826689449723938	0.523342739242747	1.77573	-0.594966603044141	-0.414773066031749	-0.0799533945097154	-1.19625	-1.02235	-0.524849618765896	-1.05937	-1.31947	-0.677447595031504	-0.710192702929901	-0.456762246081027	0.0487153855791769	-0.540363	-0.615774995094037	-0.318053059789805	-0.660479411007862	-0.580094996676265	-0.479977476400138	6	Npl
C230024C17Rik	-0.518101818703765	-0.401080046180905	-0.549897418038463	2.00228	1.92413	1.65247	0.952465897126016	0.716374015393848	0.871184504942566	1.26287	0.958532112038158	1.31172	-0.623300313165529	-0.754147	-0.247430565399764	-0.462072492175288	-0.155945494257056	-0.374866	-1.05739	-1.16222	-1.11746	-0.658427	-0.419414788816057	-0.419630475862314	-0.964945779665425	-0.776159630584831	-0.989561310378313	2	C230024C17Rik
Rnasel	0.0561838563293538	-0.0386363993894335	-0.192081070921357	1.42007	1.33639	1.44104	1.49075	1.60826	1.42521	1.0645	0.897328842718643	1.07795	-0.527216394802192	-0.668946046146218	-0.673655727921758	-0.800257804062337	-0.534502100575998	-0.878640870922002	-1.19498	-0.725136609750253	-1.01645	-0.335511049874374	-0.430735557277691	-0.455647956870754	-1.15362	-0.960981999693263	-1.23068	6	Rnasel
Rgsl1	0.684876695661304	0.183622040183977	-0.209314078316552	1.33624	1.08814	1.45549	0.873425	1.25016	-0.014569287101075	1.58732	1.74142	1.27457	-0.230706559559735	-0.099046978138365	-1.19767	-1.15551	-0.358488500204652	-0.605853277454163	-1.36551	-0.198006377016307	-0.965221963067294	-0.604937231532791	-0.605109231260372	-1.03311	-0.773051298791165	-0.727991044936996	-1.33117	11	Rgsl1
Glul	1.19674	2.55408	1.98092	-1.14446	-0.244550297489009	0.112877281986128	-0.423376003629266	-0.00966274239743245	1.18664	-1.53324	-0.159936	-0.326313769428222	-1.07307	-0.691021081873644	0.398271348561722	-0.203979918758715	0.358316412202395	0.0772549394773885	-1.10069	-0.660316797088366	-0.273216044514814	0.924551572119277	1.21718	0.495563369801092	-0.986873221667725	-0.956117781965091	-0.715566752155239	5	Glul
Xpr1	-0.954112463202511	-0.606827515539764	-1.02319	-1.76023	-1.54419	-1.55485	-0.188650003856768	-0.110791039093875	0.195558671685885	-1.03244	-0.758106007632196	-0.868599100104341	-0.0170815792215217	-0.171728237598294	0.150344867159766	1.87271	1.34075	1.94232	0.463434	-0.00228748151231648	-0.101199424085509	0.791238098541747	1.10527	0.903131305679379	0.711674899959842	0.493381514053516	0.724484650949273	3	Xpr1
Cep350	-1.35763	-1.21766	-1.44705	1.50553	1.44019	1.23615	0.346713711522388	0.268885310946531	0.0847732105590233	1.91432	1.69251	2.03999	-0.197160469198966	-0.347651317298819	0.0739047411296109	-0.556149961885402	-0.477926614469277	-0.904785538284918	-0.319375920840097	-0.707031361087595	-0.842560739533792	-0.581898157829031	-0.183553112667185	-0.579886755675294	-0.379110358339141	-0.316984847661476	-0.186548870659382	2	Cep350
Tor1aip1	-1.50906	-1.23906	-1.4207	1.48208	1.63294	1.48713	0.0783971877013261	0.213425471194809	-0.0514522837371545	1.74448	1.64318	1.91147	-0.175674573084257	-0.373822724047891	-0.215606	-0.0493345776143534	0.0350370673849284	-0.0662224754704428	-0.500266947552573	-0.661948	-0.915247814894208	-0.335008	-0.190207786872776	-0.360869585282441	-0.678749437153732	-0.584211078209682	-0.900688235793775	2	Tor1aip1
9430034N14Rik	-1.39872	-1.1962	-1.281	1.58082	1.92176	1.32667	0.0256626461553365	0.352180097572461	0.180812685120995	1.47691	1.75267	1.88904	-0.185854282452604	-0.267753057422397	-0.229207166259997	-0.283524495816359	-0.0170942588559627	-0.319726529651996	-0.424691217139935	-0.477745530507259	-0.960185	-0.428694023862288	-0.381816531480326	-0.493731350775498	-0.691645191670831	-0.389672	-1.07926	2	9430034N14Rik
Tor1aip2	-1.46977	-1.23567	-1.41216	1.28787	1.38457	1.24526	-0.0360864571488126	0.284163090695857	-0.168517272371105	1.83154	1.92088	2.12527	-0.149504324831893	-0.180321032970732	-0.0965840457393852	-0.0832022252118681	-0.0949245177850279	0.155469382336808	-0.688197021081188	-0.616443872181925	-0.847581	-0.524196143652393	-0.261075792457166	-0.324590015004585	-0.692350775581776	-0.661676394937056	-0.692173095501728	2	Tor1aip2
Soat1	0.215320769791359	0.503802934239325	-0.0620752504966091	-2.13146	-2.06909	-2.28939	-1.37367	-1.107	-1.1633	0.841280347533889	1.0909	0.530836004029682	0.107932538552527	0.392773783288765	-0.0221654438806121	0.986175815381679	1.07013	0.923572542710991	0.0606386165479319	0.126875959171808	0.0790103337341683	0.555049655816799	0.639999039074968	0.493759492276415	0.510933	0.600584398571683	0.488584440653257	7	Soat1
Abl2	-1.49142	-1.39227	-1.61094	1.47528	1.4679	1.42151	1.27508	1.54607	1.2986	0.910443	0.885746	0.876036313898588	0.363754866423048	-0.0259854987061731	0.135736786911237	-0.437885784886898	-0.509844105890403	-0.677885351005644	-0.31682	-0.533018533550358	-0.927553694192017	-0.737150905850689	-0.565368813333088	-0.801718386332806	-0.357900116217174	-0.464068590320129	-0.806327006975845	1	Abl2
Tor3a	-1.40729	-1.3874	-1.50826	1.53411	1.44016	1.40129	0.696342	0.565936175476465	0.429850111725407	1.72957	1.36606	1.76322	-0.187620989175649	-0.405850526152855	-0.243595	0.0283036309088419	-0.115672799002796	-0.0669565163959812	-0.510693560877589	-0.818527565861514	-0.799673023902871	-0.442967615242436	-0.201837970841747	-0.246161908415176	-0.708499352376096	-1.02998	-0.873853569366588	2	Tor3a
Ralgps2	0.0924500292537948	-0.101774136588958	0.0350509002596151	-1.07376	-1.02042	-1.10557	-0.145338607281713	-0.0350235196669462	0.0846072754012001	0.446474222642465	0.483022295340971	0.279518	0.651936264511957	0.555311310278811	0.299808539210554	-1.21313	-1.21168	-1.70659	1.80739	1.25561	1.26907	-1.01587	-1.15397	-1.29359	1.27421	1.24316	1.2991	10	Ralgps2
Cenpl	0.0819961260000898	0.152569288493956	0.846630907661728	1.2077	1.39849	1.50528	0.783451409641009	0.589663	0.796336020377746	0.922316521004065	0.419093022137421	1.61195	-0.0248933586735453	0.151257820678411	0.609664195127194	-1.41421	-1.08597	-1.29809	-0.500475462634212	-0.260536382466448	-0.079050190041239	-1.45992	-1.83069	-1.436	-0.636281820179915	-0.890698390681422	-0.159596589314427	6	Cenpl
Prrc2c	-1.32869	-1.09225	-0.885919242373063	1.68142	1.55274	1.50508	0.103054	0.130635452276128	0.126426296251591	2.02741	1.43556	2.12728	-0.533782106846843	-0.833444916665357	-0.414489273219953	-0.394463	-0.383871425554199	-0.526520212442995	-0.431605	-0.767199859411785	-0.761496149862383	-0.347939526026158	-0.393491508809458	-0.390061151157078	-0.485412537616153	-0.407873	-0.311100440713933	2	Prrc2c
BC055324	1.00753	0.970335858440895	1.19227	0.645250335029952	0.771763364673485	0.783551236971827	1.40588	0.824681406025599	1.94859	-0.441093557605546	-0.643598919453491	-0.288069105031034	-0.764164166007009	-0.648792089133194	-0.202180966503899	-1.68251	-1.70588	-1.71938	0.488371773412719	0.124684089512157	0.325955890601791	-0.455486677342522	-1.28508	-1.27898	0.0829217094501943	0.0501626082252431	0.493265188652343	6	BC055324
Sell	-0.814693377762544	-0.861139144473452	-0.842893726231571	1.19079	1.3451	1.21218	1.30815	1.49904	1.00626	1.42368	1.18999	1.63387	-0.0261871851249179	-0.256505954268295	-0.0503621612123729	-0.973193862136168	-1.04076	-0.958078866137102	-0.314862476576589	-0.0167077533637835	-0.464049078386409	-1.26469	-0.951189246409155	-0.891656323345093	-0.718250139398758	-0.565596940934655	-0.798228786542062	1	Sell
F5	-0.921354575033518	-0.581349837098954	-0.483618258457452	0.288025233667572	0.559193524014343	1.24233	2.37298	2.53152	2.41421	-0.734767214641411	-0.0818196992027021	-0.683118352169589	-0.565714126434773	-0.359930744200346	-0.157284640768692	-0.215263176464446	-0.0383134056602509	0.241050339971027	-0.625369634399606	-0.296249584127558	-0.536752860257568	-0.834746253550587	-0.741072974200681	-0.966130802820204	-0.295538553262148	-0.220492	-0.31043	4	F5
Dcaf6	-1.25749	-1.02521	-1.11056	0.592514865235664	0.787756222978567	0.315842798295464	-0.563669799986075	-0.434412263246427	-0.786778887269029	2.47878	2.20753	2.55184	-0.266061	-0.463412688342713	-0.229518318537917	0.390762179596952	0.338062	0.240847097872203	-0.241212415516588	-0.533717866494353	-0.607952	-0.597673382544739	-0.308738319986176	-0.346747481744727	-0.510004442627121	-0.368106279820975	-0.252656	2	Dcaf6
Mpzl1	2.05622	1.7821	1.93911	-1.28175	-0.566633400589764	-0.807606	-0.460759129803702	-0.228965387960548	0.658597599123034	-1.9704	-1.27611	-1.84639	-0.330867058799049	-0.208230969106179	-0.74838	-0.135270732684625	0.559577762038799	0.0407894129473861	-0.00262994731004517	0.254454239912838	0.318513002885455	0.753658402979685	0.423076611631376	0.572782662897261	-0.221862004373401	0.348706547173289	0.378276426793535	5	Mpzl1
Rcsd1	1.33343	1.25156	1.14805	-2.11705	-1.92138	-1.91522	-1.01714	-0.882581919907441	-0.452795416520649	-0.832479546694467	-1.12137	-0.905805596232897	0.331789684464662	0.168434167609771	0.594236833589545	0.232334788101489	0.493389703808003	-0.108490531612477	0.941575386333608	0.681476050871785	0.730802742500179	0.624884031394338	0.307858348143206	0.409038203924484	0.689016435269766	0.677455787517305	0.658988317208721	5	Rcsd1
Fam78b	0.649274	1.34326	0.604028916382609	-1.38938	-1.31864	-1.51434	-0.424460766266015	0.605673	-0.171402	-0.675539785665761	-0.0363478067592128	-0.824318478365854	0.389658377403108	0.706985964018915	0.0963776151498113	1.34321	1.71291	0.874430266169974	-1.01371	-1.27176	-0.857275458571706	0.877843719445412	1.64551	0.889087	-0.959833362071489	-0.341712800024482	-0.939533683903874	5	Fam78b
Uck2	1.25045	0.645212	1.02408	-1.08863	-0.884068955956467	-0.654971888602403	1.9613	1.77869	1.54511	-1.29635	-0.642801992252552	-1.71801	0.765539251474412	0.341492091584992	-0.103565	-0.304307753668391	-0.329809970268907	-0.900671	0.496234558396909	0.835389982415781	0.232002103280367	-0.400747137474361	-1.10635	-1.22486	0.321820672931796	0.0985140901447757	-0.640683	8	Uck2
Aldh9a1	1.22451	1.3861	1.63781	-1.64387	-1.14463	-1.21889	0.279456826735621	0.248205017925766	0.731412723262996	-2.16537	-1.87966	-1.86726	-0.146259749514815	0.170269597153061	0.328926622924496	0.426115	0.340845710318516	0.0500614033803956	0.407116846888421	0.600174709231179	0.765061473233295	0.308759887581809	0.163928888942408	0.261166260574395	0.0468856073125547	0.431862057262934	0.257275525173373	5	Aldh9a1
Mgst3	2.63171	1.81242	1.71255	-0.852123	-0.672612284050687	-1.27242	0.337755139988669	0.418680568720521	0.352801449767968	-0.874164905693919	-1.4859	-1.32356	0.528939036363108	0.519807659686674	0.321987224111414	0.48089	-0.172180355091844	-0.423808	-0.389190675425679	-0.179486267573639	-0.377399700327765	0.832092	0.559082926526303	0.190662176179903	-0.735733855257329	-0.838268767891135	-1.10252	5	Mgst3
Pbx1	-1.50439	-1.18496	-1.41451	0.467186	0.888472755075936	0.833457062500529	0.517015292112105	0.750651511004009	0.771314204783754	1.57413	0.912293516820171	2.42294	0.0404139041567486	-0.409228416081149	0.569107754984894	-0.942198529078564	-1.03303	-0.977730112225781	0.589140876311993	0.00575861073871652	-0.0823687160161319	-1.23177	-1.22531	-1.01773	0.234468548335812	0.0559902017267818	0.390878	1	Pbx1
Nuf2	0.676504137885397	0.613804831228145	1.07458	0.629942025867184	0.633777601947283	0.787202224095739	1.24429	0.812756113311879	1.23551	0.196396850808969	-0.162828098912778	0.387981088121631	0.619932202089688	0.238137779821574	0.911105062110332	-1.71703	-1.60813	-1.9223	0.378444906448265	-0.179329397443396	0.0807433660495475	-1.11799	-1.72773	-1.91774	-0.129181617931776	-0.139924058924958	0.101074603513623	6	Nuf2
Hsd17b7	1.15082	0.625895570297704	2.16821	0.627791551749934	0.302610224226537	0.391111	2.14526	0.791506834137375	1.57587	-1.28316	-1.12426	-0.830242110260594	0.257359259799289	0.0235407234824275	0.618915762288636	-0.569611719831318	-0.827436600201939	-0.899589870136874	0.0805912097268769	-0.212908576895449	0.340417375017633	-0.586547725413517	-1.26544	-0.993634293825383	-1.01476	-0.991585695601643	-0.500712176725779	6	Hsd17b7
Atf6	-1.80604	-1.70122	-1.73528	1.66372	1.56379	1.77729	0.803447	0.742690873857912	0.788177375699101	1.16356	1.1866	0.577245763094383	0.455655197708698	-0.0550156485897771	0.171417022886102	-0.0331717719177529	-0.307351929143169	-0.473240593812417	-0.00683840149282831	-0.493538376211789	-0.647138973605069	-0.573951917080429	-0.676685031366619	-0.863057450757847	-0.431896469525794	-0.462650129408476	-0.626522946688096	1	Atf6
Fcgr2b	-0.266496273426284	-0.197809192280848	-0.411827115329177	1.81996	1.63941	2.22207	1.55906	1.48412	1.43232	0.0880509759992472	-0.00144969349713653	-0.158475996486773	0.0429641154220706	0.00979195960583921	0.171909404818735	-0.476362194007378	-0.401930280189798	-0.497910949340248	-0.767965178201837	-0.705415823329323	-0.709313511594441	-0.935953631938777	-0.813130773947084	-1.12794	-1.03472	-0.980965884036545	-0.981987640553014	1	Fcgr2b
Fcgr4	-2.03187	-1.70432	-2.06591	1.11995	1.22243	0.968295912317236	0.666159922598841	0.804225787651644	0.366251572259241	0.950436108301236	0.812447190237582	0.822956786950037	0.636615415909766	0.568074	0.559277108224939	-0.785109	-0.540275	-0.795934795898468	0.519323422113065	0.487632552517357	0.112361761849314	-1.36313	-0.990275953529489	-1.1528	0.294733727861646	0.425956574063715	0.0924909169398004	9	Fcgr4
Fcgr3	-0.962377339319212	-0.746463239950279	-1.10015	1.16766	1.18567	1.58252	1.59793	1.78655	1.52894	0.171961197427986	0.242434232288449	-0.0172830071592213	0.587255113289101	0.624791597146138	0.804707578051701	-1.34483	-0.874051239962384	-1.4057	-0.215719396695117	-0.0113455489834279	-0.248741871377172	-1.12724	-0.786525066625289	-1.11529	-0.683775245999406	-0.232995	-0.407933676907235	4	Fcgr3
Pcp4l1	1.56618	1.56678	1.42775	-0.634426496105044	0.0697395683560564	-0.406447981684615	-1.83991	-1.12893	-1.0683	-0.0625042853040643	0.977034901806126	-0.104223835645454	-0.444041977714423	0.465353200358725	-0.162954389540368	0.409037	1.17471	0.297090641681969	-1.36486	-0.304962588447338	-0.699549	1.2965	1.2728	0.714302048003001	-1.2314	-0.525206307929657	-1.25956	5	Pcp4l1
B4galt3	-0.983640997211926	-0.942295459150446	-0.898749717201414	1.40455	1.30552	1.70501	1.71109	1.81658	1.76209	0.0186989765292656	0.158458413677525	0.0408882122370386	0.431580928791359	0.324094372259581	0.721792	-0.815233883779175	-0.943575440868622	-0.593358290862986	-0.357187625210831	-0.505691423883263	-0.572593864350777	-1.1036	-0.690104421671615	-0.680869799031259	-0.849472283456933	-0.806981	-0.656990321363202	1	B4galt3
Nectin4	-1.01295	-0.874673499796679	-0.869153420837266	1.43105	1.38932	1.48715	-0.0230631113701794	0.0669049271961209	-0.216737372007192	2.23139	1.69475	2.1908	-0.254415585083328	-0.354089996924247	-0.394824039847124	-0.254071670223294	-0.161516688836383	-0.186692305908787	-0.69122	-0.704059529038945	-0.786301509701696	-0.523644001196287	-0.539256831418427	-0.322387	-0.647216184150511	-0.779330810670784	-0.895765424628405	2	Nectin4
F11r	-0.876005	-0.465748806605462	-0.902627998418789	1.3213	1.24693	0.691781994917661	-1.02846	-0.560002779892103	-1.17292	2.41481	1.72066	1.66936	-0.773196273876471	-0.826843507424779	-1.13107	0.672824	0.673754531690512	0.541428575893138	-0.688021638064556	-0.640536394108081	-1.0145	-0.297805432491011	0.170814	-0.306729115599897	0.135997821230206	-0.172454589202847	-0.402754390934449	2	F11r
Slamf7	-1.59622	-1.27023	-2.1977	0.899243602736603	1.08477	0.467480753443656	-0.990773105287928	-0.407126615863115	-1.39865	1.80732	1.8081	1.80393	0.390488154244365	0.496285848210263	0.180660957712051	0.369625273502424	0.467897733813238	0.418164346834695	-0.245929254145165	-0.228376710482112	-0.597179995170394	-0.482749561562741	-0.129688255492684	-0.395087093260361	-0.0280554318886693	0.0417327978888407	-0.267946726891061	2	Slamf7
Slamf6	-0.860580147169161	-1.08672	-0.736942265749614	1.75731	1.57756	2.32805	1.34303	1.20974	0.704044226538023	0.637053652926925	0.0270747616879494	0.403191950908407	0.0724364103421881	-0.120594529916873	0.390785217983909	-1.17651	-1.25855	-1.07454	0.295531294336659	-0.189907207703969	0.234771084171923	-0.796873911515743	-0.951691775002439	-1.12874	-0.737980221083839	-0.392153023032895	-0.468788081061811	1	Slamf6
Kcnj10	1.66508	1.23418	0.873475750743809	-0.229223085947499	-0.595395	-0.0927094375495826	-0.211767064914112	0.452979609932892	-0.191851809522896	-0.495327556856019	-0.106479669661122	-1.53252	0.830130953102925	0.701332174049398	0.375757553422496	-1.36464	-1.38085	-1.43756	0.419103282830612	1.16712	1.3142	-0.616452609745565	-0.952191077013808	-2.0557	0.683007	0.907924	0.638377991475182	8	Kcnj10
Slamf9	-1.2019	-0.684509672999844	-1.26564	-0.649696991952396	-0.419087809227874	-0.708553599920446	-1.33357	-1.31169	-1.71487	0.927472301207504	0.823581910656579	0.383073741624677	-0.0164133291292854	0.0969989083486196	-1.16272	1.62284	2.14345	1.35823	0.0879566201066409	0.866827066747485	-0.628428490955859	0.728219614325909	0.740955279908914	0.102764710553703	0.301035818489054	0.649188425091288	0.264477673839871	3	Slamf9
Igsf9	-1.23786	-1.03711	-1.47358	-0.379308422839772	-0.125763094610544	-0.738349230643219	-1.49984	-1.12627	-1.58008	1.35454	1.36694	1.04654	-0.422064163544463	-0.238509097399951	-0.318198	2.01922	1.53799	1.57106	0.0571218692662976	0.010094630943943	-0.107198055449291	0.476297180872898	0.261760529486199	0.197081457403365	0.110854575810061	0.305217	-0.0305750292673813	3	Igsf9
4933439K11Rik	-0.121800573724296	-0.21094	-0.745431811669883	-0.930590176157647	-1.07285	-1.14479	0.331395572504003	0.872880470025634	0.176892	0.408960561380677	0.915121609622397	0.369765331175838	1.94291	2.25191	2.08432	-0.915654528812492	-0.813918344319635	-0.521408406913936	-0.096471887280964	0.473152006053471	0.372282127107516	-1.30297	-1.31715	-1.05268	-0.127998074437331	-0.142304024255796	0.317365554461363	9	4933439K11Rik
Slamf8	-1.53934	-1.45972	-1.59544	0.0124263088258783	0.0763016202154991	-0.262412464328777	0.252644	0.474101858392626	0.0481451177451946	0.333011135247287	0.372840608894069	0.445942655927399	0.869842686556833	0.925188227307826	0.775244996712732	-0.930083556525734	-0.976820432417441	-0.737286354808487	1.25233	1.05245	0.81628	-1.42084	-1.29812	-1.29028	1.40386	1.23166	1.16809	9	Slamf8
Aim2	-1.36038	-1.03795	-1.32241	1.59761	1.63152	1.3444	-0.0396576617850075	0.0929691532489281	-0.624895	1.94234	1.56082	1.9282	-0.151689256277644	-0.362594	-0.372226237164206	-0.450473108957955	-0.197809210853692	-0.504193689684403	0.039696066134766	0.00148897349831398	-0.422012433350831	-1.01054	-0.884842574832139	-1.04394	0.0654073872152388	-0.111421001541197	-0.307408	2	Aim2
Ifi206	-2.28965	-1.70743	-2.36635	1.0899	1.37388	0.825827513200899	-0.0699015933619662	0.321481110721968	-0.301454	1.57116	1.37472	1.51664	-0.0563410275607857	-0.0394998692218312	-0.078375460843147	0.300310740964657	0.357082712828783	0.352441637575379	-0.149523935579531	-0.211813433282874	-0.508928002346481	-0.191688800970145	0.320011958339841	0.107034877033331	-0.456492307404096	-0.503344998692638	-0.579696	2	Ifi206
Ifi214	-1.47088	-1.13298	-1.47088	0.858093585061966	1.22323	1.00238	-0.253021521688233	-0.0393674755112704	-0.453649459588766	1.7945	1.7595	2.44368	-0.562787	-0.391431847143009	-0.300983743168674	0.205058001993928	0.458121713875812	0.626257533862446	-0.595875831487585	-0.795380957168186	-0.772376399807525	-0.459050194167361	0.108509600172761	0.321731197671708	-0.645097556996921	-0.731474019575511	-0.725823675513174	2	Ifi214
Ifi213	-2.05383	-1.62038	-2.24307	0.770134052395464	1.18409	0.520865490823756	-0.0552720683348679	0.324701608481716	-0.429307197535204	1.70811	1.58253	1.70524	-0.152213754119758	-0.161160153052738	-0.124297773253983	0.536242396262375	0.511177539285578	0.528237868188844	-0.289325734914532	-0.357875797271193	-0.60984	-0.00221286182930426	0.462463370314209	0.335606817717481	-0.734182411123426	-0.688908627176705	-0.647522559299093	2	Ifi213
Ifi209	-1.78191	-1.44769	-1.73257	1.38273	1.55944	1.33006	0.256002098651531	0.408665800569249	-0.120749754574335	1.56209	1.40882	1.70662	-0.328106	-0.359570162233485	-0.399813679636266	0.337916303587107	0.335223479405155	0.318972364070509	-0.524410756254145	-0.592076152024357	-0.882436139426426	-0.137476	0.00695384074033957	0.0558372398211368	-0.684194818697601	-0.808674292301364	-0.869642564327691	2	Ifi209
Ifi207	-2.10853	-1.37058	-1.89781	1.17669	1.35364	1.25846	0.551801052392137	0.675545837166679	0.650582465866173	1.52808	1.37434	1.61336	0.189880272442436	-0.0628234876159576	0.188698174704025	-0.300327578674683	0.0728382214748253	-0.194299435138875	-0.424105913751125	-0.505646867354183	-1.0321	-0.410108285911279	-0.242821178547677	-0.328706766799285	-0.468722674059718	-0.352767605740234	-0.934567137021804	1	Ifi207
Ifi204	-2.31754	-1.80206	-2.36834	1.10726	1.22195	1.16244	0.659905942454364	0.730738810146162	0.418455041194258	1.33894	1.14556	1.39978	0.176838151537106	-0.00489096558817302	0.102706247555092	0.0194898444658843	0.100469380441359	-0.0271298175008546	-0.168908989782943	-0.303690190847316	-0.706388097744296	-0.310463834317775	-0.113881346736285	-0.150391432333973	-0.220557799305469	-0.394662665357857	-0.695615517503445	1	Ifi204
Ifi203-ps	-1.3813	-1.16832	-1.53383	1.47931	1.58533	1.38372	0.972112363716241	0.905109731050237	0.733749257233387	1.51192	1.19204	1.40576	0.0132045022137552	-0.291314766767872	-0.00114901598112194	-0.164909	-0.0137844091418696	-0.327670444110871	-0.484982172346503	-0.685787606379612	-0.952661097750858	-0.455667259282198	-0.173214913270345	-0.243679961067412	-1.05186	-1.13535	-1.11676	2	Ifi203-ps
Mndal	-1.56939	-1.31456	-1.69867	1.38795	1.53737	1.45795	0.966952804337228	1.02432	0.878562258768672	1.31776	1.19406	1.42614	0.150861328951876	-0.0633550342216199	0.126131349235805	-0.373251993924114	-0.239415968174496	-0.355932140767833	-0.307282	-0.420667991953521	-0.804018	-0.848164832046581	-0.534665292468899	-0.587656960599603	-0.606782535911178	-0.745917778212387	-0.998335025682369	1	Mndal
Ifi211	-2.27403	-1.93358	-2.24988	1.00811	1.26164	1.16669	0.570839239988425	0.756308839861333	0.406552984072216	1.27624	1.20333	1.45386	0.302015451643812	0.247181706144994	0.329713567034839	-0.194529945346809	-0.108243644161781	-0.126272965759303	-0.0272220917574908	-0.110450686588207	-0.491594323312627	-0.675267181495857	-0.405786098933581	-0.414610899233907	-0.102514773385626	-0.286038982817963	-0.582451037168829	1	Ifi211
Ifi203	-1.52704	-1.30479	-1.69508	1.38072	1.52785	1.4599	1.10347	1.13031	0.949438359685579	1.25784	1.03514	1.3477	0.169191247872696	-0.067434322396372	0.195807218308931	-0.367408074068088	-0.209319643270295	-0.322519	-0.316345961936849	-0.433747215233927	-0.775441	-0.862973068681126	-0.551953	-0.553312538401752	-0.695455887548014	-0.854412747583871	-1.02013	1	Ifi203
Ifi205	-1.48521	-1.40129	-1.521	1.34686	1.49186	1.16325	0.373161335420441	0.426457292771989	-0.221759794765095	1.84962	1.69847	1.98533	0.257179	-0.176107238104204	-0.108895843460432	-0.230623138214883	-0.357488821225648	-0.186903175404271	-0.0671928925547922	-0.399751964739944	-0.778680101875776	-0.836829616828125	-0.653816684903439	-0.674595288904784	-0.301044408003761	-0.476612460723098	-0.714373608904858	2	Ifi205
Kmo	-0.693029404965894	-0.784841364863354	-0.695366	1.89197	1.7913	1.98906	1.16143	1.30652	0.511128728647498	1.00333	0.838272617169033	1.03706	-0.0358972046780855	-0.0452298640697569	-0.410903	-0.916062808062744	-0.762969533883921	-0.722409155384046	-0.702063441367012	-0.0329185981786418	-0.642252997679298	-0.678635718678539	-0.764793575402275	-0.906271236302068	-0.698456	-0.773612133340862	-1.26436	1	Kmo
Exo1	1.0679	0.876273205753027	1.79484	0.392929003579962	0.503275418032619	0.446477	1.03228	0.651002546322276	1.5691	-1.21731	-1.4537	-0.868885377399559	-0.367550144363001	-0.278078290974843	-0.334956539655873	-1.48634	-1.49941	-1.75882	0.880943431150554	0.369876412564044	0.677798288117729	-0.00773381537116835	-1.01412	-1.11397	0.393883211266235	0.293343009384471	0.450955	6	Exo1
Cep170	-1.84413	-1.61874	-1.88537	-0.0224741930542138	0.213075474071456	-0.0261159963877915	-0.312863	0.0598932559917629	-0.352009231349731	2.20331	1.97879	2.24397	0.781821	0.476339392308232	0.441831996408363	-0.097047538049651	-0.116305971210977	-0.401689902589492	0.138056075624475	0.111328867102257	-0.642558018290152	-0.406324947155614	-0.248298754024646	-0.598803885746586	0.00588314564493492	0.17834	-0.259923976979149	2	Cep170
Sdccag8	-1.7973	-1.60044	-2.63441	-0.0455594989576669	0.0544631663455706	-0.150355975620649	-0.245167028151958	0.640733027783629	-0.801358481967841	1.42638	1.83972	1.51835	0.640419295362622	0.455090197740595	0.194215385732723	-0.19434	0.097175547456483	-0.756838608632462	0.265502400238808	0.639813675016562	-0.634651570701799	-0.268371184259465	-0.155656	-0.621468498661155	0.744404	1.04367	0.345982000582429	9	Sdccag8
Akt3	-1.28134	-1.21191	-0.942197806282843	1.3391	1.37251	1.45111	0.597073067220943	0.695789115263463	0.507722975111636	1.63731	1.45065	1.95983	0.167245506667951	-0.195096694287262	0.49533	-0.883182	-0.908052957005262	-0.832721	-0.206216725368988	-0.532807995882911	-0.433641340402116	-0.982897766887017	-0.986955740343162	-0.823551597660221	-0.496549744643281	-0.633486849619739	-0.323069580124738	1	Akt3
Smyd3	0.701050049962751	0.946592210732736	0.550709374572526	0.663595330742003	0.692148	0.570197673609605	0.831943	0.786885743126714	1.0439	-2.1744	-2.54571	-2.58881	-0.736926	-0.954973	-0.375461004942118	0.111169221708308	0.280585551861575	-0.0114318180231398	0.358709402691396	-0.024442237765942	0.245759484076791	0.513020593527691	0.546417312988886	0.443887969913835	-0.202013619544685	0.0569273780033881	0.270673323601228	5	Smyd3
Gm37336	-1.27601	-1.15264	-1.50544	-1.15489	-0.754018617113562	-0.267726630256181	-1.52598	-1.05103	-0.830153678925015	0.401586671001159	0.152053583615524	-0.558727871833956	0.0122000811279614	0.114003849558809	-0.145582598664082	1.35472	0.700428417534392	0.890233111359342	1.23823	0.521645723466435	0.0202479705100326	0.174409041578234	-0.0936339048275423	-0.393550368049232	2.03927	1.76609	1.32425	10	Gm37336
Psen2	-1.01371	-0.669517087705845	-1.35276	-1.59384	-1.7534	-1.39417	-1.25036	-1.35175	-1.28322	0.857705046505244	1.1347	0.204888311844852	0.507622849999029	0.841706471779689	-0.234427315773906	1.0735	0.570201661197728	0.773837638039486	0.703214865690328	0.732394	0.0470344173064655	0.573641708456543	0.509739978167052	0.291114625856718	1.05182	1.20491	0.819103374535933	10	Psen2
Itpkb	-1.42192	-0.995672963566698	-1.8898	0.537346958192487	0.355551663536791	-0.0929190647910044	-0.592646661804167	-0.318711554089396	-0.931089867884475	2.45083	2.27538	1.99924	0.739643593968223	0.469138196608733	0.382717251512642	-0.0193546509421011	-0.199654087774316	-0.544747297444155	0.145957226814204	-0.284541	-0.580635425585956	-0.267404640095446	-0.360132271586769	-0.686588201587175	0.0804100644530128	0.0876355834942893	-0.338036016180739	2	Itpkb
Gm37033	-1.3886	-1.06197	-1.65621	0.582956279114985	0.475455603920875	-0.0723137728526459	-0.325876491367145	0.0671990211233565	-0.764799365577254	2.51641	2.3947	2.00346	0.635168	0.403331639891922	0.195219491981555	-0.176311249918906	-0.161000001421177	-0.551574216806211	0.0562731612154711	-0.412657225583938	-0.800637464603897	-0.248612821948317	-0.509991632726968	-0.745085153296359	0.0631592763565712	-0.0878659237506145	-0.429824	2	Gm37033
Gm36933	-1.60328	-1.04686	-1.54255	0.191110906481399	0.371646591255486	0.370323129526108	-0.656235	-0.400800188709273	-0.88972	2.5936	2.24309	2.06785	0.369078696098531	0.101065843742673	0.588371254543863	0.129098478511662	-0.374556358786937	-0.615368384177221	0.125970962490319	-0.744292539573274	-0.362563645153179	-0.232732	-0.512640136353519	-0.371772764079234	-0.0657056258242089	0.146201602690496	0.121671217658945	2	Gm36933
Lin9	0.561437	0.484282726367639	1.06301	0.726314627137307	1.11697	1.10817	-0.192894729161339	-0.261202712821855	0.158687526340619	1.78239	0.731375471925671	1.68042	-0.422149387441787	-0.130845913042574	0.000792960706414213	-1.65449	-1.33895	-2.31349	0.399165007493479	-0.00104954362823574	0.248906313927375	-0.986939380797124	-1.072	-1.47766	-0.0059832623599168	-0.212225822073496	0.00795798862385066	6	Lin9
Ephx1	1.75956	1.675	0.860313126868858	-1.54226	-1.12627	-1.46221	-0.254014597201152	-0.0760422162210965	-0.453705508420083	-1.12739	-0.940991610700983	-1.93539	-0.0807883672161562	0.481651205969255	-0.0895503638369094	0.236236	0.480529624285945	-0.185593639545632	0.752027471511595	1.16152	0.473772131651999	-0.180980298215237	-0.563011524455021	-0.923247752813576	1.44545	1.02181	0.593596843452075	5	Ephx1
Lbr	1.33408	1.05596	1.64835	0.580150825256935	0.313708065151261	1.24754	1.03961	0.655046619194808	1.84078	-0.185621785014586	-0.549684696372158	0.161699527203731	0.00813577852992904	0.0218645714098893	0.632964622692639	-1.20268	-1.48542	-1.79225	0.165461351687087	-0.141574831539309	0.266354795073042	-0.428041	-1.30113	-1.2459	-0.864116	-0.895176881409032	-0.880114352604063	6	Lbr
Tlr5	1.70675	0.949813589673562	1.51768	-0.134582137974248	0.0979621683324501	0.858827	-0.812164019255931	-1.08586	0.495552026281866	1.23563	0.167054064893514	1.94774	-0.349873826017359	-0.603708565292539	0.451436279668323	-0.179443565623253	-0.637519023587142	-1.67458	0.454768694351042	0.185706339988611	0.879848330679168	-0.742549959486094	-2.03806	-1.05432	-0.438784492577803	-0.532920819279803	-0.664396718126345	6	Tlr5
Aida	-1.05711	-1.07057	-1.0442	1.51336	1.50275	1.23466	0.459105075651575	0.410487136149102	0.145738216379757	1.95889	1.62674	2.10475	-0.092374069431824	-0.0342303004074357	0.107977329142532	-0.563822335680486	-0.606981175889545	-0.607247572043208	-0.549234439101918	-0.510163160080495	-0.535311913752099	-0.875859260656942	-0.543439672721685	-0.610528205495291	-0.840139177454549	-0.890017398272661	-0.633236322798186	2	Aida
Dusp10	-1.19486	-1.2802	-1.19631	-0.258441875053359	-0.277497239686062	-0.351535475525107	-0.0769130518038397	0.188702	-0.225899	0.541233185721954	0.702580459081779	0.571753015610969	1.52715	1.47993	1.28154	-1.25346	-0.983874701287027	-1.09956	1.25358	1.14519	0.846756569256729	-1.08866	-1.3458	-1.2671	0.906509	0.857094798931065	0.598095027462157	9	Dusp10
1700056E22Rik	-0.385080768017079	-1.07947	-0.877300260539183	-1.17682	-1.10087	-0.687764268704943	-0.457214569220707	0.286180758551683	-0.203866672938751	-0.208039302477005	1.03946	0.111713	1.43268	1.56536	0.107255	-1.11911	-0.614439699898199	-0.874004336822025	0.761200390596486	1.88137	0.554593553405145	-0.0433023674426046	-1.61585	-0.802485019979441	1.72529	1.22553	0.554997835853929	10	1700056E22Rik
Rab3gap2	0.734061626709898	0.812956781847725	0.666197382939416	-2.00385	-1.99868	-2.26965	-1.51146	-1.27751	-1.34581	0.893368243067693	0.891101998897705	0.54507	0.841894041279663	0.680203687689038	0.623302673205436	0.422675328250452	0.789405900884529	0.349624704972272	0.0876910527820916	0.0504864063388601	-0.16108	0.526400747506921	0.657428251729912	0.425567887185622	0.0343163445922743	0.373824790389107	0.162468898861538	7	Rab3gap2
Cenpf	1.10003	0.877735	1.2852	-0.452767	-0.633928973211672	-0.212458796768875	1.13135	0.794737130542993	1.325	0.113583486428379	-0.0893451423510539	0.210831489291635	0.963927436639884	0.662454907955153	1.18491	-1.63426	-1.32925	-1.85142	0.319207296183278	0.0542756949115039	0.280361886778476	-1.10286	-1.71236	-1.71427	0.148012258750295	0.0579146582172984	0.223379044588082	6	Cenpf
Vash2	1.37739	1.1714	1.30036	-0.382120779802843	-0.771760072348558	-0.53607	0.367333190272949	-0.131468689851838	0.810509575795147	-1.64077	-1.01519	-1.87231	-0.847337975890446	-0.733071251558955	-0.754033369135827	1.45613	1.30499	0.780421714093316	-0.590909046050083	-0.470415517279032	-0.276059052828903	1.42847	1.0627	0.845675	-0.593635772144168	-0.628982402320924	-0.661251	5	Vash2
Nsl1	0.472474815727706	0.0822862011931707	0.7366	1.53879	1.27339	1.5679	1.34963	1.25594	0.843872792131042	0.258786780705659	-0.367991839684064	0.413674082361719	0.0529323979101081	0.0480213983077021	0.180576063678042	-1.78973	-1.30592	-1.48204	-0.123585946605828	0.162210412621868	-0.00608364263024483	-1.06334	-1.6726	-1.71232	-0.0324314826044003	-0.246859317809589	-0.434198543579287	6	Nsl1
Batf3	-1.22545	-1.12153	-0.761928321046524	1.66324	1.19881	2.60566	0.687451919134428	0.318842938790043	1.05619	-1.23135	-0.985367727395195	-0.615642268855131	0.187556956912712	0.484075672580696	0.672052106997642	-0.979818801828702	-1.02236	-1.01645	0.405882746461122	0.0887722300907955	0.922780542769419	-0.596139642755195	-0.901772945424631	-0.808444377927296	0.105140798898995	0.194333965916665	0.675465629250903	4	Batf3
Pacc1	1.36877	1.75944	1.12638	-1.50568	-1.08075	-1.28278	-1.13265	-0.700999810620562	-1.06737	-1.18595	-0.334449551518035	-1.45745	1.21846	1.36586	1.56321	-0.449170976023527	0.510844255614438	-0.555592054275629	0.515360237930834	0.537110168068239	0.755786037757717	-0.136412574336118	0.125404367281742	-0.361021690976567	-0.198006	0.458991974668773	0.142648625838003	5	Pacc1
Dtl	0.887721369064582	0.742823409590061	1.7379	-0.0397421187222263	0.192313699088937	0.259082196577967	0.757047312401579	0.140355283321307	1.60116	-1.22839	-0.688418726847425	-1.12746	-0.740247680400588	-0.554311591476148	-0.679110487054372	-1.45626	-1.13783	-1.79582	1.03323	0.815813186725082	1.14328	0.356553	-0.967321143959685	-1.28864	0.560535286196901	0.728054	0.747667944302732	8	Dtl
Nek2	0.804870716512635	0.817697499906114	1.36533	0.0147893960442909	0.0943905318680133	0.226805	0.999805652315166	0.785383	1.56538	-0.227387005618613	-0.142661587482181	0.0717089821174875	0.764566098951335	0.540901306806815	1.03868	-1.63444	-1.61968	-1.91051	0.335336225687928	-0.00429374685438682	0.216179900407813	-1.17726	-1.56128	-1.89962	0.301864087443498	0.0702243219189841	0.163223108085854	6	Nek2
1700034H15Rik	-1.22695	-1.61043	-1.4406	-0.273769044271503	-0.248045	-0.291587339144347	-0.045030616681899	-0.109604	-0.437573	2.00417	1.20243	1.56922	1.97434	1.91778	0.763818237052074	-0.595599158009984	-0.617129532586495	-0.500330994507978	0.305871380364033	0.157538201584096	-0.427873709796397	-0.574719310167411	-0.556289421159657	-0.535995579536967	0.651254280200427	-0.771895274106634	-0.282997837765772	9	1700034H15Rik
Slc30a1	-1.19991	-1.06059	-0.772549015252438	0.00145974863398368	-0.0442620731693615	0.263180495054537	-0.245571678829627	-0.245788481653983	-0.494249	2.12761	1.22877	2.23487	1.60549	1.02942	1.48391	-0.420491024793403	-1.45933	-0.310159736425161	-0.101616972117206	-0.399313767229251	0.247605390821134	-0.879394140203733	-0.821610243740551	-0.436616	-0.150947141579445	-1.10962	-0.0703095520370048	9	Slc30a1
Traf5	-1.20538	-0.808688239964923	-1.2369	1.47338	1.16466	1.87134	1.73302	1.28291	1.53975	0.774183546397534	0.235288008230468	0.887186571025452	-0.308297170057607	-0.551797681457519	-0.220523103814227	-0.801428631757645	-0.676741	-1.38864	0.482511255047454	-0.194153150621655	-0.139506404700257	-0.847835640670561	-0.851405946307231	-1.08117	-0.172658983300337	-0.440499703491441	-0.518587	1	Traf5
Rcor3	0.834324211667032	0.734346403819261	1.03478	-2.30802	-1.96938	-2.12838	-0.879752403112831	-0.645017249430579	0.283813123816035	-0.909666068442572	-1.37075	-0.742046168175175	0.479846389239401	0.403288545610442	1.03645	0.795486560609268	0.351947947661597	0.556611136198514	0.494133231965878	0.241966323303549	0.793703097483262	0.562774671775908	0.674453259529506	0.813160605682564	0.265426815316966	-0.0781301418463875	0.674631091912833	5	Rcor3
Traf3ip3	0.719402660878742	0.713679524279204	0.820939340485206	-1.89392	-1.80545	-1.75007	-0.864049147961765	-0.998253709230166	-0.728962910005644	-1.05975	-1.27834	-0.926291879503885	0.542797557507912	0.432039887296386	0.785072645987096	0.713573851837151	0.434575	0.528846338950342	1.28455	0.958336053262678	1.05088	-0.0339331646464045	-0.366500325203448	-0.0672105680634836	0.875666283983138	0.865000145707463	1.04737	10	Traf3ip3
Suv39h2	1.11763	0.670876523960829	1.61194	0.492636621597584	0.749455956721107	1.16764	0.720267503103403	0.627952048002869	1.21224	-0.361126401025973	-0.444506370567003	-0.267131631343071	-0.0679197419237939	0.429945111192066	0.478543287836513	-1.68792	-1.87545	-1.75336	0.106887897727451	0.226818767176206	0.854957613984349	-1.47085	-1.05354	-1.61251	0.0704913614160824	-0.303440926147669	0.359471353284958	6	Suv39h2
Gm13184	-0.902299947252856	-0.614069452439538	-1.32549	1.16732	1.19375	0.878330693791462	-0.584189987586486	-0.941690658715283	-1.03347	2.31352	1.93969	2.04288	-0.627928	-0.645385832026702	-0.903751374598123	0.370742118706598	0.221711934398843	0.345616514350489	-0.264578489997549	-0.561773338836095	-0.959072718500982	0.0637243075090801	0.268107964952787	-0.155355362393005	-0.321835100732876	-0.464867	-0.499644086200506	2	Gm13184
Fam107b	1.31286	1.41785	1.23584	-1.74073	-1.52372	-1.41348	-1.04332	-0.572987832382144	-1.16199	-1.38535	-0.874607998072995	-1.45883	0.529156274311139	0.521854318706378	0.310518557008557	0.0656330828572322	0.199302093315411	0.154863523022882	0.877229362917038	0.978828026706315	0.688261718282419	0.480249003330092	-0.345545	0.0059694017271654	1.03389	0.936233850346714	0.772015178984177	5	Fam107b
Frmd4a	-0.855853165799494	-0.781493566884673	-1.20436	1.41601	1.40046	1.20909	0.0760991407257364	0.113380983867714	-0.430868828381176	1.92609	1.76746	1.92389	-0.213556498332015	-0.410801	-0.414255	0.437391945193878	0.205514712534568	0.125580886361087	-0.782237103732352	-0.862867634858652	-1.14155	0.0240215817676224	0.0553954493648578	-0.284203	-0.995113	-1.06043	-1.24281	2	Frmd4a
Prpf18	-0.803082	-0.573973436739817	-0.854006033336435	1.54208	1.55511	1.33252	2.12876	1.87911	2.19102	-0.272531687897515	-0.552262985756377	-0.174936857842905	-0.963914871006971	-0.747105132891349	-0.257773561080912	-0.439465552762547	-0.266944680115253	-0.956125089042252	-0.0900751640985631	-0.465002396140751	-0.465056070207521	-0.436860637440301	-0.452996565444917	-0.385855016133194	-0.534115661190232	-0.399507385537798	-0.537020899519643	4	Prpf18
Phyh	-1.01583	-0.983999914431653	-0.998284625632329	1.62876	1.71281	1.52692	-0.239411074922476	-0.24399	-0.274873202746601	1.98293	1.48566	2.23177	-0.516907477435433	-0.0585787117348703	-0.252174772610445	-0.422247323500648	-0.237490781456521	-0.194604468878254	-0.593249	-0.378740686486681	-0.610181	-0.574983804624794	-0.301502019562589	-0.409787919727509	-0.716718700310168	-0.796694325417647	-0.748617386876371	2	Phyh
Mcm10	0.133340860582607	0.00830135799741569	0.266695887003275	1.6504	1.62161	1.60757	0.574182430523845	0.313830712599631	0.841454538412712	1.44176	1.0249	1.50027	-0.282824430992302	-0.334899062675471	-0.486716225126453	-1.27457	-1.39968	-1.38073	-0.181594166012854	-0.328996823703908	-0.293925914259011	-0.687711	-1.26981	-1.57799	-0.489894442470636	-0.492078952215609	-0.502894889387449	6	Mcm10
Camk1d	-0.681004726095126	-0.500940479084374	-1.1774	0.451510326706253	-0.217652896411602	-0.0828575623996311	-0.145111466630466	-0.553057422861967	-0.704978663871481	-1.14424	-2.3517	-1.44938	0.496155233696127	-0.310131137875086	0.108519712105443	0.431521135772261	0.191829	-1.03923	2.08741	1.22687	0.953782	0.885055	0.406435054042937	-0.330513043598304	1.42861	1.40224	0.618263	10	Camk1d
Usp6nl	-0.760771761349664	-0.800797799933179	-1.33153	-0.610661999747264	-0.828193431563184	-1.21401	-0.466415601335274	-0.129987064986452	-1.37221	0.201609459020222	-0.370557214282161	0.0834854893520092	-0.417712668792858	-0.338375569430479	-0.880986972988086	1.67131	1.14037	0.754956388531883	0.170416498952186	-0.740602537149779	-0.975309678548204	2.00181	1.71413	1.45925	0.998524306996963	0.907985338222291	0.134270716346374	3	Usp6nl
Sfmbt2	-1.42956	-1.39891	-1.65787	0.578968001412348	0.145197	0.125538598026796	-0.280072712442435	0.083590144423256	-0.345937	1.92708	1.72674	2.45893	0.503131117567423	0.0742007267051478	0.234403477083985	-0.526063134897477	-0.660945	-0.460060202716416	-0.0333828692522205	0.0585893323653651	-0.402748372267702	-0.873540101105293	-1.06277	-0.960252881297468	0.733549551233425	0.462429269348942	0.979770178152692	1	Sfmbt2
Prkcq	-1.35244	-1.62811	-1.50356	0.996812	1.10968	0.840403335789233	0.234807238904336	0.946483119729296	-0.784248455251003	0.495437480210668	0.828352813269089	0.456964397364163	0.620623458031213	0.563532967023904	0.108344017118438	-1.35701	-0.973395267178176	-1.06198	0.626993685717335	1.23864	0.660454	-1.04476	-1.32566	-1.25666	0.888142764251604	0.913363119640785	0.758797216949328	9	Prkcq
Pfkfb3	-0.987847040198312	-1.05073	-1.14832	-1.00133	-0.802361950700563	-1.24856	-1.19341	-0.96325	-1.21617	1.73862	1.66203	1.51879	0.441675	0.551641538677666	-0.061193100488905	-0.255918027179036	-0.365202	-0.506985919398522	0.967444504126545	1.07766	0.693281199542106	-0.249653968778963	-0.373421	-0.432515038240521	1.31824	1.06259	0.824895213047068	9	Pfkfb3
Il2ra	-0.761442967004496	-0.825360595275591	-0.788341	1.27949	1.40536	1.35796	0.226753275793812	0.347887752434973	0.259263658039562	2.00353	1.943	2.26285	-0.203371054164279	-0.305284515049667	-0.317176110172781	-0.640625773710593	-0.671129971609846	-0.565479342939454	-0.734161430174832	-0.558471018592536	-0.746764493237975	-0.609258399204855	-0.736336317178339	-0.672159915609224	-0.530958649321974	-0.582312460441034	-0.837454894381389	2	Il2ra
Il15ra	-1.27376	-1.22993	-1.09633	1.35968	1.29851	1.17299	0.490559035168241	0.418697607685044	0.327551957869681	1.88425	1.41816	1.9939	0.374177	0.126996032261419	0.388058386132482	-0.899637305547693	-1.03006	-0.877178313803374	-0.0843175446880818	-0.321291685107613	-0.308777670821196	-1.08322	-1.00726	-0.967663392422168	-0.243167811931826	-0.488759591981603	-0.342164843176915	2	Il15ra
Itga8	-0.375128483846741	-0.613657221876473	0.406010746792562	-0.107162803381573	-0.387847995671859	0.357863670339164	0.734531426763112	0.679760153845496	1.28381	-1.63973	-1.29998	-1.55023	-1.03642	-0.960752	-0.928415244489239	-0.490801695782353	-0.703745	-0.718326029940684	1.83504	1.00262	1.36183	0.0176297	-0.331985743086589	-0.343768251200776	1.62164	1.15441	1.0328	8	Itga8
Mindy3	-1.63442	-1.48522	-1.37238	1.66843	1.62274	1.59631	0.894134655882738	0.786451751174006	0.667544902644759	1.0168	0.573029300925287	1.13479	0.482510097641309	0.0891808205835099	0.322285444785561	-0.808129207933756	-0.946283620681318	-0.764013230007218	0.448851992830628	-0.135207883925981	-0.249963684311133	-1.26683	-1.09917	-1.03746	-0.0375713068895765	-0.264310560759896	-0.202078126213303	1	Mindy3
Vim	-0.491241184781261	-0.199063325256456	-0.361862376496364	-0.9782	-1.30894	-0.946531714159882	1.88299	2.15118	2.0066	0.960271693994841	0.651926057787851	1.1715	0.754169624703362	0.319633632983787	1.25074	-0.757198315501641	-0.620487651516055	-0.802421554679752	-0.503723	-0.853076488892975	-0.832550163816951	-0.326911868837818	0.191492906239573	-0.756025	-0.613067143561036	-0.566812968669384	-0.422393892181575	4	Vim
Mrc1	0.266145858532022	0.198336297966837	0.416707915877047	1.75327	1.44878	2.04659	1.3258	1.20449	1.45159	0.367351965649742	0.507643522610531	-0.178285484034914	-0.710910906786441	-1.06157	-0.467177695873981	-0.787539011857193	-0.383821338123892	-0.842244035226113	-0.80094	-0.767628164572406	-0.710366	-0.174443139105128	0.117885835981613	-0.311770526347666	-1.70287	-0.903111486568733	-1.30189	6	Mrc1
Cacnb2	-0.568068349108609	-0.555167623522519	-0.755157894028164	1.72483	1.31556	1.14622	-0.128256974998052	0.0638257053923191	-0.642259371934249	2.35674	2.13493	1.81036	-0.083431672262097	-0.175655204939592	-0.317020980719356	-0.598679	-0.852248509300476	-0.681575818859378	-0.683380184935719	-0.281879740854491	-0.503973	-0.702508715915851	-0.836433096450046	-0.759235237691752	-0.400839693335488	-0.438218866344216	-0.588485954038559	2	Cacnb2
Plxdc2	0.179090057221552	0.815360539400011	-0.0222009385281353	0.739003253696187	0.176327	0.406045603087697	1.17958	0.986314781575295	0.739817748549284	-0.0562888493716109	-1.07542	-0.185684387130451	1.58538	0.666160366641725	1.47683	-1.49839	-1.43302	-2.04261	1.17712	0.140737231451609	0.248558848133247	-1.19005	-1.52381	-1.23842	0.155169333544576	-0.212828422911696	-0.192788869416623	6	Plxdc2
Dnajc1	-0.908105764651676	-0.759042434246178	-0.970763287492206	0.630988489632993	0.816313779447498	0.888892648122387	0.340833369637128	0.193298747318849	0.372295720263555	-1.05023	-0.949113527905889	-1.13282	-0.923531000494384	-1.07167	-0.627597496196214	2.35698	1.26853	2.22902	-0.500390217490047	-0.774865209175397	-0.960821061888915	0.621038869076061	0.768541782308849	0.868715001717147	-0.331657729149673	-0.226524909857418	-0.168309280312775	3	Dnajc1
Bmi1	-1.96794	-1.64592	-1.07063	0.0412443805751359	0.753675019892147	0.580192744807076	-1.43093	-1.12282	-0.999908146359227	0.746549141859307	-0.604630219306595	0.913470676819512	0.369949551588812	-0.145692	-0.0794897097059837	1.19335	1.52951	2.35253	-0.299113	-0.248882981066517	0.294518803526394	-0.798815229791339	0.346379705912709	0.396440555688059	-0.0588779200972137	0.143154808127099	0.812689907994849	3	Bmi1
Gm20539	-0.566742294641622	-0.810219025243302	-0.917628	1.8784	2.14602	2.02515	0.133983219305809	0.213760046509398	-0.218032960258235	0.939245171635927	1.14502	1.18001	-0.662555332042987	-0.805258965810573	-0.682634	0.436568839407361	0.394721454657029	0.690341355163294	-0.987733028024672	-1.04024	-1.19966	-0.264562	-0.190702487738161	-0.277191567114999	-0.883941183942735	-0.783669	-0.892446801955649	2	Gm20539
Armc3	-0.852155	-0.904858664161315	-1.2474	2.0644	2.06946	1.67705	1.58342	1.58188	0.631646958657552	0.562868394766075	0.254986013045095	-0.0886950858834635	0.123922456558079	0.249879306180514	-0.429198829648961	-0.584341650099718	-0.224571832027161	-0.550166107940974	-0.752034166901806	-0.0339709761658897	-0.954758031631659	-0.842072937586041	-0.737649576905973	-0.835855083757918	-0.263993448538333	-0.460951156409309	-1.03684	1	Armc3
Msrb2	-0.544308607717214	-0.346768453120869	-0.613396772088944	2.20835	1.9424	2.12724	1.49835	1.18049	1.24593	-0.0129777881215128	-0.329088915475961	-0.200358565038513	-1.03016	-1.00206	-1.03047	0.00668046315432312	0.0117800979120964	-0.148049545074422	-0.700074652318866	-0.729524148126373	-1.06824	-0.272209663758481	-0.0849845392324195	-0.157493816822717	-0.663122221084603	-0.595183812236437	-0.692755720955589	1	Msrb2
Otud1	-1.07777	-1.24696	-0.921756305756705	0.430858341827326	0.424918692155639	-0.0568163972107084	-1.19442	-0.859659704652213	-1.13924	1.9031	1.58348	1.79739	0.791068975871812	0.585502	0.944994	-0.940131882591232	-0.811672	-1.0386	0.614047307379295	0.498155998858968	0.648469317238405	-0.756120310362588	-0.970388167493956	-1.03607	0.693057559403705	0.538514003396472	0.596050077742392	9	Otud1
Etl4	-0.583850759493242	-0.315595	-0.922254020003026	1.68805	1.13519	1.44578	2.13483	2.00503	1.63518	0.224713841142465	0.377368372268646	0.170927231743209	-0.151543272871436	-0.505984149970071	-0.205840575322382	-0.516500095607819	-0.396063625378277	-0.893291142240705	-0.921069533521132	-0.742278329206325	-1.14342	-0.118810535634309	-0.346822	-0.308953167606225	-0.865033547680419	-0.861504326987894	-1.01826	6	Etl4
Apbb1ip	0.623302429527951	0.592454185922338	0.643862976061929	0.100218	-0.0169857367435565	0.508163	-2.33765	-2.20891	-2.06205	-0.182172286745788	-0.505302395250738	-0.375308	-0.498358175471243	-0.659802546183258	-0.700749243704038	0.999817949270864	1.05059	0.634098000043056	0.223992748592053	-0.0661177918008314	-0.428539922639975	1.51118	1.4088	0.976349553670564	0.306241805554003	0.556351085531546	-0.0934662761311699	5	Apbb1ip
Pdss1	-0.942885721725635	-1.1666	-0.496817	1.51618	1.43687	1.30778	0.774258249678207	0.587456609245861	0.312799294943128	1.47074	0.926533840845528	1.36936	0.667444724888424	0.384121853075097	0.486599197815408	-1.19294	-1.46568	-1.46527	0.217995165376867	-0.021829011573046	-0.0172884660529478	-1.17391	-1.25766	-1.26691	-0.295192065342899	-0.334615	-0.360538301840263	1	Pdss1
Mastl	0.280634151361984	0.157319225618909	0.541366	1.12474	1.15841	1.09023	0.504819499780684	0.422092305867747	0.666804876814048	1.53746	0.992367420803311	1.67395	0.0552591	-0.064659297891458	0.311691676104281	-1.54298	-1.51411	-1.7198	-0.0312874308379595	-0.177632	-0.0675743531757186	-1.06386	-1.55447	-1.75404	-0.319277123917319	-0.476255	-0.231199087742615	6	Mastl
Yme1l1	-1.39726	-1.16006	-1.32978	0.731818477494459	1.17219	0.819558895922778	-0.502384092806413	-0.282366294901035	-0.664913926505509	2.36187	1.74749	2.57201	-0.260799572228611	-0.299061738221227	-0.211772996604739	0.115462	-0.0137814059119924	0.0451079973290669	-0.183847248597263	-0.240486049383397	-0.661631345179189	-0.875065265011426	-0.459013315558743	-0.695554609748509	-0.33887	-0.0588293025430119	0.0699681017662048	2	Yme1l1
Potegl	-1.51746	-1.91092	-1.08494	0.894892581517243	1.00041	1.50598	-0.744445955172901	-0.0989761816313866	0.286511822341782	1.56076	1.54455	1.50811	-0.253159152002707	-1.02639	-0.295603333784835	-0.480255824138223	0.0721533497407327	-0.477712	-0.0451158651209922	0.196537012283478	-0.0480629064897376	-0.557557655076479	-0.483769559217884	-1.73258	0.589396776141919	0.503386055292434	1.09426	9	Potegl
Il1rn	-1.31553	-0.983224616709003	-1.22796	0.866673479750567	1.11353	0.955549136117692	1.0005	1.81162	1.06518	1.16591	1.90565	1.17467	-0.148799675018087	-0.0527643344244441	-0.0550915521789474	-0.343309517149923	0.161388622609791	0.238121994296586	-1.09836	-0.636734716018171	-1.25458	-1.09664	-0.831192597987416	-1.00775	-0.652868049084409	-0.191995182853094	-0.561994	1	Il1rn
Cacna1b	-0.773976274264075	-0.730644821831861	-1.06765	0.0878856023946008	-0.255141852943383	0.0736309816729328	2.30832	2.33741	2.15475	-0.481772336097802	0.0900700310562659	-0.852246816951564	0.980024	0.816666455904063	0.780551075095753	0.440434876332411	0.123958387080669	0.0889170626854358	-0.212343848816065	-0.636111991821089	-0.759656041552937	-0.856997616392663	-0.787026586536029	-1.15076	-0.342019913311492	-0.576658687564488	-0.799604661948989	4	Cacna1b
Tor4a	1.33618	1.28737	1.30964	-1.70933	-1.48263	-1.56218	-0.824001789131851	-0.684266731992869	-0.731784842623809	-1.41475	-1.67378	-1.19679	0.213211497638029	0.296194023353763	0.283273108836719	0.290861141396844	-0.0592805946412065	0.495848	0.547898391230571	0.636376316895943	1.20703	0.336276072656999	0.708452172942398	0.846523109841441	0.492640487570882	0.0118888636112579	1.03913	5	Tor4a
Sapcd2	1.41373	1.2657	2.04102	-0.367702178076581	-0.736497052006653	-0.533081527417107	0.439482539033963	0.501372716093397	0.956600738146604	-0.983957454981224	-1.67183	-1.22463	0.955637362141563	0.446481456528806	1.53202	-0.731691765753422	-1.18412	-1.19927	0.584433415021506	0.080775257881046	0.850421	-0.732303685462429	-1.11403	-0.919398366839334	0.0439507325970345	-0.052553335256812	0.339462839565752	8	Sapcd2
Gpsm1	1.65309	1.56735	1.73546	-0.285908636565231	-0.239480866722247	-0.669813	0.0622568307064459	0.103290539664035	0.942803839986043	-1.644	-2.07057	-2.00508	-0.384959646615762	0.244264439197689	0.333221459140757	0.0296272749122296	-0.377427198666394	-0.630742663465689	-0.0182972711857987	-0.613088451676743	-0.259089747822699	1.30475	0.928580159770883	1.10047	-0.240765686957304	-0.273569520571965	-0.292369231588697	5	Gpsm1
Notch1	-0.527861054492864	-0.941769957819525	-0.711921862125131	0.834822	0.379925214075096	0.296574339346674	0.928038637267792	1.47686	0.855184029094505	0.937099593023235	1.00517	1.14924	1.41317	1.08683	1.4891	-1.3638	-1.36312	-1.44633	0.163054130109957	-0.178537615189354	-0.121669309281604	-0.863243186859822	-1.30135	-1.08214	-0.550176340684549	-0.747000604738243	-0.816149470492727	1	Notch1
Slc2a6	-0.635778004657233	-0.359494626510863	-0.704477459895463	1.1801	1.11746	1.17322	0.371836951579612	0.129973	0.0376213888033952	1.68086	1.05559	1.93724	0.897279862594632	0.741698355996178	0.990865	-1.07502	-1.20516	-1.09586	-0.092345603186208	-0.268253870100347	-0.00570373963990436	-1.25247	-1.36881	-1.54289	-0.517683025777614	-0.792743028647498	-0.397058101250101	1	Slc2a6
Vav2	0.560387923930253	0.610774024616903	0.508494564852977	-1.86469	-1.54023	-1.92785	-0.460038554355434	-0.513831640033807	-0.271373836199979	-1.77125	-1.27429	-1.71295	0.366301477313221	0.361373913346158	0.259195988954205	1.17979	0.890798066593458	0.779966758766233	0.642202597192642	0.422937948876184	0.460033341212417	1.12617	0.772946679908002	0.612435944693117	0.633272388987458	0.654198001422592	0.495233522334294	5	Vav2
Ppp1r26	-0.0463243651737734	0.219873360122252	0.111852416455366	-0.986782048723022	-0.615242951336261	-1.12477	-0.710483651985422	-0.655058574120656	-0.953708035870457	0.332159483726454	-0.475001	-0.0082746017164127	1.03769	1.41348	0.885294342381304	-1.19503	-1.2603	-1.42631	1.40525	1.35705	1.37447	-0.530463190665261	-0.850025968917666	-0.966071853194784	1.48628	1.05879	1.12164	10	Ppp1r26
Ralgds	-1.11659	-1.30181	-1.63128	0.766844164599077	0.662559	0.534587446437321	1.11926	1.32699	1.01876	0.763598003381563	0.887953547271935	0.197211428873191	1.44275	1.2822	1.18245	-0.940885376070883	-1.31977	-1.14819	0.376480985628167	0.221880161046739	-0.221592581015868	-0.967700215870984	-1.10277	-1.34681	0.051145104867629	-0.178102093625873	-0.559150297515177	9	Ralgds
Ddx31	-0.795636809606839	-0.784665577888569	-0.590598336746822	1.18368	0.988510273749825	1.28292	2.04211	2.09486	2.16628	-1.12287	-1.11418	-1.07743	0.329373925476157	0.0535713379643355	0.629549402676862	-0.581339729526658	-0.617321956653893	-0.771495500034499	0.125649	-0.198576122226233	-0.277723266536669	-0.497557	-0.360248479490272	-0.596792893487147	-0.465616	-0.605321593108861	-0.439130842829708	4	Ddx31
Setx	0.791494	0.957876893574663	0.956872966977844	-2.05457	-1.70256	-2.08984	-0.564861155676778	-0.578727916710034	-0.0428360892203575	-1.38309	-1.18447	-1.40486	0.179958072315456	0.445580862541422	0.122455657630402	0.313561618520832	0.210701798373072	0.0228675440856751	0.873790618227584	0.495958436642617	0.650398546731938	0.859872786055558	0.821638658508205	0.503430893142703	0.873655051861424	0.980332740358184	0.945369744563974	5	Setx
Ntng2	-0.280262	-0.0509329114728242	-0.361260230179551	-0.930086	-0.634525253804551	-0.730241832572324	-0.103848372923771	0.0462866217214034	0.725445216785344	-0.803292167236342	-0.537170423282431	0.385513791355754	2.0323	2.39696	2.64878	-1.11152	-0.798316563204076	-1.16408	0.506318704223901	-0.117688573530187	0.943043181947595	-0.837280091634044	-0.157575631848154	-0.276006	-0.488805	-0.160369342038911	-0.141390629574421	9	Ntng2
Pkn3	1.68037	1.13395	1.48523	0.134636839492203	0.189198934596312	0.418783885422071	0.645212657793197	0.732898108054678	2.15417	-1.14233	-1.01237	-0.735004820632001	0.416302508864697	-0.0998632543943296	0.582623876293673	-1.2512	-1.44796	-1.64308	0.0378583582169462	0.657738440701729	0.326632646335661	-0.246782985161402	-1.30131	-1.32229	-0.138584929347227	-0.0511256509806997	-0.203711779500755	6	Pkn3
Phyhd1	-0.349680465365718	0.250521321973641	-0.364172944334996	-0.842651314880838	-0.737133731865063	-0.762852953121383	-0.959117159611559	-0.494870216855595	-0.0122146626790451	-1.52219	-0.385372253119278	-1.56628	-0.903327239333094	-0.514240286145192	-0.629843813357914	1.87502	1.57659	2.75128	0.0541263299754561	0.400225152867193	-0.237352741536017	0.626188910303307	0.612102694499436	0.913361	-0.0595977223772652	0.827974	0.453513572445553	3	Phyhd1
Ier5l	2.75192	1.43405	2.0522	-0.667635039224398	-1.09415	-0.503450829642879	-0.645134209298401	-1.04608	-0.959628190193081	0.240177626272109	0.215204640678393	0.771067272917765	0.0272152422181336	0.788396337050077	0.803997353759994	-0.606101586970424	-1.00478	-0.814885857760932	-0.665126023035995	0.392772978223471	1.14978	-0.0736761473259678	-0.175320623601405	-0.623712666836043	-0.494025490203873	-1.10083	-0.152248419415897	11	Ier5l
Cstad	1.36607	1.26889	0.976573517959623	-1.51333	-1.62225	-1.13726	0.369585910739662	0.092012783112384	0.682997248561751	-1.73638	-1.44563	-1.79229	0.358370576090031	0.249382613527767	0.379140480149906	0.968105270622793	1.17006	0.307201	-0.0130026679855436	-0.405465731202553	-0.303201	1.00445	0.987731812059752	0.912254106587669	-0.0752412299790442	-0.347988989907321	-0.700785018760424	5	Cstad
Ncs1	1.86703	1.50827	2.11696	-1.48965	-0.730151947251301	-1.70834	-0.332728544559371	-0.152307927635245	0.730616872652261	-1.66019	-1.23219	-1.58869	0.447961	0.320692384083845	0.757981270068574	-0.561921097043531	-0.0167355670146152	-0.209103665389333	0.338018429383975	0.165685426237924	0.576724207093455	0.750246	0.185095638020335	0.414152529377804	-0.303352	0.0242309374122429	-0.218300018540496	5	Ncs1
Fam78a	1.24489	1.06163	1.36649	-1.29758	-1.34027	-1.09126	0.00701831092076111	0.0548767476523768	0.896895086953615	-2.11011	-1.91999	-1.90377	0.291635010563515	0.765386113312073	0.906159011816527	-0.103410691028378	-0.0903363036661577	-0.448459579822068	0.686232	0.636457421170937	1.09019	0.533665350126744	0.137989635648711	0.0810245307579319	0.046703431677809	0.224574823420947	0.273375228771592	5	Fam78a
Slc25a25	-1.17959	-1.03934	-0.922925083431747	0.997007974401352	0.571006945917868	0.830908260199194	-0.155550838929679	-0.0251468917657523	0.063777190089383	1.80529	1.32473	1.9793	1.19315	0.972216280061907	1.10056	-0.969018686550876	-1.05176	-1.46807	0.434004051421608	-0.109271585891479	-0.196177640424312	-0.823772741442189	-0.867225956201515	-1.30617	-0.299822558685913	-0.215153256146263	-0.642950719392071	1	Slc25a25
Fam102a	-2.11537	-1.84274	-1.8676	-0.201671636046036	-0.383769236094909	-0.824421094941332	0.852719326021455	1.06115	1.31949	0.640832	0.343134112142197	0.648099360062349	1.05343	0.959571502371846	1.69105	0.154842853946843	0.0638775783876876	-0.263732797007171	0.280497458679029	-0.0526468503279304	0.263418381444876	-0.783952171769522	-1.26054	-0.944519725849498	0.964493296670163	-0.0137189836511615	0.258080910809746	9	Fam102a
St6galnac4	-1.39309	-1.27477	-1.18345	0.809739344496812	0.708214576323915	0.718434798016499	0.844866128307829	0.928753015344678	0.815685129178495	1.39741	1.23365	1.84238	0.993710731431353	0.805447528633698	0.995254309363966	-0.897317361550402	-1.0831	-0.809535008088757	-0.290948602430503	-0.300656112078059	-0.139691751818274	-1.27363	-1.28261	-0.937373818148164	-0.237953719411472	-0.721281051459307	-0.268144341967117	1	St6galnac4
Eng	-1.17899	-1.09307	-1.45328	1.86065	1.56472	1.2555	0.452129098885559	0.416082126845254	0.056014288068139	2.02356	1.52761	1.39273	0.0663319870915271	-0.258823386721083	-0.177587493530908	-0.739630624425338	-0.890187303206628	-1.29897	-0.094775013094063	-0.401782560116703	-0.743751651753328	-0.351833178400417	-0.465730642254251	-0.743245464258879	-0.00485456952033807	-0.181982274371531	-0.536816209113109	2	Eng
Sh2d3c	0.524239520993504	0.696373356939421	0.381989968657895	-2.06673	-1.61311	-2.42196	-1.406	-1.17063	-1.1688	1.46311	0.838214	1.41058	0.782060287058439	0.741723069937537	0.921328027441654	0.574547384898058	0.278437198100829	0.266522793787754	0.205659708263874	-0.152231	-0.0176437338882784	0.303709159164328	0.332300972538995	0.0637644613035953	0.214055360734863	0.0297480603740001	-0.0112631340492878	7	Sh2d3c
Cfap157	-1.5568	-1.11238	-1.01676	0.542448752197679	0.703439114580682	0.535828	-0.451930993766562	0.155064020555203	0.0134180783752857	1.71428	2.60963	1.86624	0.116617348220562	-0.138736782467458	0.738513869846602	-0.905130950146367	-0.716155802841221	-0.909240654170242	0.375994866649892	0.218642227174613	-0.105276286308514	-1.18047	-0.920851799844978	-1.18014	-0.0035941036385884	0.223947100547343	0.383397	1	Cfap157
Stxbp1	-1.13153	-1.25779	-1.15206	0.953080093492868	0.780343059448275	0.690375884943723	-0.0866128296121976	-0.082600955949244	0.00595355718748918	2.14549	1.53409	2.26072	0.707463246100146	0.427562976468115	0.805536741502318	-0.953738592196975	-1.02147	-1.44912	0.244756592256217	-0.315308974320751	-0.0209262184653763	-0.739512734932028	-0.888219987459753	-0.802439148593235	-0.0607757636585096	-0.419816653606444	-0.173455052989196	1	Stxbp1
Angptl2	0.551504710451094	0.507402954918457	0.453865796372032	-1.97779	-1.89689	-1.87787	-1.17995	-1.02643	-1.01955	-0.860436795124298	-0.595872767863401	-1.24005	0.567565361344514	0.427314003391834	0.477354332109076	0.896210766944829	0.491048944329881	0.591192865592163	0.589559154520186	0.204324367349303	0.430719087417101	1.42449	0.904812743564827	0.716383242874907	0.916460899115111	0.681177113218759	0.843461709251227	7	Angptl2
Mvb12b	0.909101	0.689114891315942	0.884937033252739	-1.38342	-1.31675	-1.39018	0.0134098593986651	-0.246317	0.296708	-1.8741	-1.77035	-2.25209	-0.268479338972686	-0.312388703667544	-0.070870405169034	0.483581080031059	0.453830772065452	0.0918574028361313	0.73392	0.419526	0.692769115879591	1.16109	0.851773749208809	0.743843825103135	0.803350062265179	0.886358	0.769787368983846	5	Mvb12b
Pbx3	0.600188001410339	0.613669	1.06692	-0.627245376295956	-0.424717937892494	-0.140830544360713	1.57158	1.3837	1.9401	-1.91226	-1.46979	-1.3437	0.138909516418529	-0.0589791730839808	0.622773519313822	-1.33052	-0.988686319854195	-1.26417	0.537853384770906	0.514093	0.698394994748312	-0.436512398663188	-0.527510984842527	-0.783759501195871	0.494887407757227	0.542878553121976	0.582736304153196	8	Pbx3
Phf19	1.81363	1.39641	2.06521	-0.580569650922246	-0.931871097297699	-0.831045796480191	0.870028845426052	0.518352503533016	1.55073	-0.568536	-0.368182883520329	-0.462053820548463	0.623382707533903	0.458214167642986	0.657329963860646	-1.62968	-1.49143	-1.41849	0.335270912810393	0.173258220187148	0.477012146186972	-0.187609575885064	-1.0162	-1.02886	-0.122297607988166	-0.243098376681359	-0.0589004025407169	8	Phf19
Gsn	0.304149424232292	0.320371663515739	0.188617690469485	-2.06171	-1.99717	-2.30228	-1.5553	-1.40999	-1.30454	0.382875	0.115519688931203	0.239244826746516	0.842937328823803	0.771125586156622	0.634063940411627	0.572553431871449	0.472328018188833	0.193182	0.822445533534357	0.553584967811261	0.574914438831865	0.660235698234946	0.530787900386379	0.427852909681661	0.762545	0.721640823434317	0.540018105281232	7	Gsn
Ptgs1	0.886315793411159	1.33321	2.19495	-1.29725	-1.67262	-0.456207509637854	-0.936069309689306	-0.654830155089608	0.220440248600497	-1.10432	-1.30725	-1.56921	-0.652498	-0.408581179339672	0.192450699624744	0.0167717482282724	-0.166185806355026	-0.0761998538710561	1.36269	1.19814	1.36652	-0.00622253786054332	-0.280683188155668	-0.103117842469202	0.618439874753261	0.501998181460784	0.799333352495251	8	Ptgs1
Strbp	1.86971	2.04245	1.61115	-0.387934522513384	-0.585499171157443	-0.533166833547998	0.405167	0.319319	0.885402039748408	-1.74939	-1.71202	-1.62474	-1.2351	-0.897096539150406	-0.452183768939994	-0.157060371281586	0.118871297544218	0.0279266890361325	0.0979479725666139	-0.304263279133655	0.0936681893500884	0.981579015795776	1.05309	0.554799611253214	-0.421572543775871	0.131255924222565	-0.132308611678962	5	Strbp
Dennd1a	-1.40114	-1.24344	-1.42198	1.34323	1.27724	1.28332	0.770535311833442	0.868815379044576	0.679196326223304	1.56407	1.36955	1.66407	0.515292237102746	0.117312507734537	0.641497420506614	-0.459138454882799	-0.700993090748019	-0.669625246073752	-0.430049448634374	-0.702404	-0.871032138988489	-0.550524782260498	-0.315319222488031	-0.697499134587671	-0.888583600721581	-0.799993736022391	-0.942402649683705	1	Dennd1a
Gm44283	-1.38416	-1.13635	-1.40833	1.33311	1.36934	1.36297	0.974835134348735	1.24814	0.903800209257954	1.29491	1.12406	1.62975	0.345830884351632	-0.119378313418477	0.609776281581521	-0.446680888995843	-0.795234915811653	-0.614162	-0.361442825208468	-0.672951137627421	-0.968272683999185	-0.576989158550286	-0.542625699792446	-0.798648909297438	-0.766845846495296	-0.771744286478136	-0.832696017148955	1	Gm44283
Gm44291	-0.937390092472015	-1.0673	-1.15738	1.74677	1.63765	1.45012	0.912151196359809	1.04262	1.25667	1.15299	1.08959	1.42906	-0.0554153078632412	-0.294371523355968	0.208587570535658	-0.499376886100955	-0.617371794252305	-0.814925238954601	-0.603955551974803	-0.908587225756902	-0.751095194236041	-0.798568	-0.106474934664238	-0.633332102610422	-1.16505	-0.832698708351713	-0.682921512224262	1	Gm44291
Lhx2	-0.883110272001923	-0.796649	-0.888162	1.50579	1.50087	1.28291	0.508258994809586	0.745308929896776	0.378133313521575	1.85599	1.78441	1.82884	-0.0947716	-0.0258084908093037	-0.0923027543412344	-0.311830185722927	-0.495158616315578	-0.597296114386608	-0.716043377242315	-0.543883327000965	-0.885764093329948	-0.768948231950776	-0.617415195149865	-0.808651157347731	-0.937972118893406	-0.845752574867289	-1.08099	2	Lhx2
Nr6a1os	2.0634	1.58759	1.61535	-1.81491	-1.50001	-1.30899	-0.337490742306056	0.272072064942591	-0.916159214378577	-1.35463	-0.402130269320435	-1.2262	-0.0116960197905192	0.0843710289126823	-0.237317042006846	0.150794796465052	0.364204234988383	0.144514321890004	-0.0648529863787199	1.40094	0.824617007334468	0.103452030904832	-0.942228558182368	-0.163720335120646	0.776499968591031	0.531082928280131	0.361446585846168	5	Nr6a1os
Kynu	-1.17333	-1.12493	-1.06173	0.661919211377514	0.369732288476125	0.332693755823739	-0.706076	-0.420462978394009	-0.623631400867748	0.569558701047834	0.101985288068453	0.567677127337738	0.157972	0.332641060649798	0.106883155002477	-0.911299276379194	-1.02342	-1.00459	1.80303	0.754738052805209	0.947883194445328	-1.13524	-0.791812167703926	-1.40228	2.28157	0.944572367972631	1.44593	10	Kynu
Arhgap15	-1.35714	-1.02606	-1.43657	0.717867923724936	0.762863032146083	0.410648383186432	-0.271757993477385	-0.240253207556522	-0.600965327952471	1.84632	1.28803	1.79841	0.945865282348916	0.593266965211089	0.733187100149637	-0.602481826288211	-0.806688589351856	-0.988263829702189	1.04582	0.374202531959347	0.328085280188604	-1.28387	-1.32182	-1.50925	0.401140833303692	0.0267021732846569	0.172709467885971	9	Arhgap15
Acvr2a	-1.54622	-1.14351	-1.07173	-0.208362250010952	-0.0803967158767701	0.158318713970053	1.58802	1.95187	1.73161	-0.0810593645780392	-0.141934379218139	-0.102027199835913	1.79607	1.14213	1.76852	-0.515612846701133	-0.360122862434081	-0.651786053164808	0.0205557525381493	-0.627985807861058	-0.753116296257206	-0.214742837535607	0.0377816832926339	-0.158408575154364	-0.828041	-0.696040625083895	-1.01377	4	Acvr2a
Kif5c	-1.22185	-1.1699	-1.60608	1.26723	1.42633	0.921229265038429	0.114912069636054	0.42976	-0.427702097405571	1.62679	1.40399	1.60553	0.343685177015453	0.511046866203095	-0.0283096273337308	-0.932903	-0.687835829297114	-0.938641244680614	0.183890806361396	0.579813985743093	0.0243494204782438	-1.46924	-1.27209	-1.26179	0.279958160595831	0.264893112500531	0.032925910387774	1	Kif5c
Nmi	-1.62681	-1.38218	-1.69975	1.54451	1.56232	1.41146	0.490770589675309	0.645890273652776	0.257785597063737	1.66324	1.45374	1.63781	0.0708257160817337	0.0280342382549097	-0.0615870150965492	-0.426574858136619	-0.191479	-0.404114627375036	-0.428974603253472	-0.206001948061836	-0.532977617546352	-0.882231088182405	-0.532156019887551	-0.786515399356485	-0.497907341271052	-0.499876	-0.607256345954677	1	Nmi
Arl5a	-1.34835	-1.15532	-1.25025	1.34338	1.70072	1.18501	-0.127423488198419	0.0732536131261947	-0.393293629158256	1.60745	1.21044	2.47379	0.310279021806623	0.283751426926467	0.562446674874628	-0.630261551100264	-0.895440112166143	-0.720597024650659	0.0474259322793674	-0.395237219797609	-0.290674855402376	-0.797631618406585	-0.601373641201794	-0.789063756743209	-0.475558	-0.694553	-0.232923574992848	1	Arl5a
Stam2	-0.977695009386976	-0.580788547764127	-1.07026	-0.846576516536315	-0.805402157026958	-1.01629	-1.25875	-1.05758	-1.02468	1.30203	1.96462	1.14813	-0.270914741130539	-0.105801686751653	-0.654567333705071	1.5675	1.26425	1.82378	-0.342120912973389	-0.551184032304131	-0.802661420543561	0.485161882007394	0.862727214017298	0.751662597007613	-0.0233614873309911	0.173127993950543	0.0456342348447151	3	Stam2
Fmnl2	-0.994891101722155	-1.05741	-1.11601	1.37089	1.09121	1.01398	-0.261749352913159	-0.195848	-0.731833540418845	2.16015	1.7715	2.22698	-0.109054901869928	-0.293699951488264	-0.364318315088936	-0.890185732791415	-0.815165693514536	-1.04179	0.0280542363675398	-0.248905602099475	-0.557024	-0.506728142541438	-0.631713023809146	-0.924463755045186	0.560472565821219	0.395331940183979	0.122221302937472	2	Fmnl2
Gpd2	-0.759496762183594	-1.1648	-0.547504632315244	-0.635637359641189	-0.971224443725675	-0.407984624013668	0.784693102730842	0.660847	0.863560798559805	-0.0779510798804549	-0.705777054260846	-0.241716232793019	2.3135	1.31069	1.78884	-0.815562608929145	-1.16738	-0.982800354912745	1.35003	0.443415873558738	0.376927	-0.460936636436776	-1.41061	-1.07725	0.881773035191483	0.0876722022847872	0.564676070965341	9	Gpd2
Pkp4	-1.72555	-1.28619	-1.59565	0.250371	-0.0275383432132852	0.354255627221449	-0.217372302679772	0.0302998258356707	-0.611244330157616	1.84005	2.54488	1.8782	0.178391462060043	0.314444405488672	0.0742993192014667	0.754311802597914	0.409609348214068	0.493988151264309	-0.645057784988256	-0.719726354201552	-1.28735	-0.581217	-0.402385	-0.652951058894833	0.0228365347585464	0.340193027458334	0.266108904074145	2	Pkp4
Baz2b	-1.38431	-1.13806	-1.50514	1.45476	1.31311	1.5364	1.75056	1.77776	1.71765	0.281535	0.609063131125625	0.295921322839747	-0.328978	-0.669077	-0.490592291185074	0.0995287281191929	0.0502927850871131	-0.109825018180422	-0.439455864078903	-0.688877270733818	-1.16626	-0.274646512323607	-0.279925443263561	-0.569054627006951	-0.460422579789632	-0.450599049529749	-0.931370913667037	1	Baz2b
Ly75	-1.13117	-1.53057	-1.37564	0.787169507001364	1.16626	1.17854	0.953054400462463	1.00349	0.597684236874155	0.069755929472057	-0.199598998864252	0.0384294672191331	0.515450015357823	0.751952714696229	0.636844123670565	-1.42226	-1.1145	-1.44068	1.23752	0.551478430903403	0.635199351051919	-0.829120680843416	-1.08221	-1.72994	0.757253474545883	0.689158628716115	0.286437967512332	9	Ly75
Pla2r1	-1.39198	-1.14415	-1.54845	1.20491	1.52669	0.860481205673611	0.00356010125747067	0.291725039482995	-0.361157821147828	1.98837	2.05211	2.06342	0.122967550621879	0.170982640248803	-0.0262737042346953	-0.446066032088518	-0.272921473209944	-0.657852	-0.483056182837211	-0.246452295586959	-0.658969496609192	-0.505691934484858	-0.312249139419662	-0.764861104192227	-0.555058849829233	-0.289823608214597	-0.620193164644622	2	Pla2r1
Rbms1	-1.0721	-1.03671	-1.02456	1.37663	1.06392	1.43957	0.529943030097409	0.620262836686602	0.480313081896229	2.02634	1.54318	2.23223	-0.502295364752695	-0.880206658972502	-0.532367824334839	-0.351927682688599	-0.394958826580896	-0.559407768594717	-0.596082157806491	-0.873423524078303	-1.01655	-0.249066678460572	-0.183152946430615	-0.289151594119807	-0.608518370800212	-0.526968805412962	-0.614934825102932	2	Rbms1
Tank	-1.27185	-0.971731661109184	-1.34696	1.11648	1.41128	1.15034	-0.0263353285955988	0.406166095844143	-0.507252682063288	1.88964	2.19445	1.95679	-0.175250692976744	-0.225163873907376	-0.311400341595201	-0.213288880667823	0.168262033465857	-0.00149064132882041	-0.850672415872636	-0.513526258496454	-1.29918	-0.630828435742375	-0.260395706010277	-0.749243644985541	-0.333599290303252	-0.00683214495315878	-0.598393892490002	2	Tank
Fap	-1.17137	-1.00762	-1.2217	1.52128	2.0363	1.02774	-0.132517	-0.125592141406495	-0.250819034339335	1.92702	1.93135	1.82448	-0.138852370097768	-0.372685600944973	-0.244721832949104	0.0574916302294188	-0.0697739412445433	-0.100178724554482	-0.373958128654833	-0.537737353711625	-0.784536729458599	-0.628507745440546	-0.460104696120647	-0.600806464465531	-0.783325329063756	-0.665998419073244	-0.654866045813365	2	Fap
Ifih1	-1.42396	-1.22686	-1.42858	1.63696	1.70256	1.51148	0.247762301509826	0.286544914988641	-0.00820667966568925	1.74217	1.538	1.81336	-0.242921788155231	-0.535597422735437	-0.283980047992534	-0.040794077198338	-0.0809864161756885	-0.0559725833644382	-0.563069204256791	-0.662238660915594	-0.865944	-0.462008	-0.258312608509639	-0.264642714543134	-0.661230370991325	-0.682575565052844	-0.730950412577944	2	Ifih1
Gca	-1.24024	-1.13567	-1.06544	1.67462	1.63693	1.31021	-0.0032854107271944	-0.0949957612017348	-0.348290700948411	2.06432	1.54288	1.83937	-0.189750675556237	-0.178217	-0.265992	-0.639874766167103	-0.847700720201725	-0.791429	-0.0569597349613931	-0.206206027879523	-0.270163032391512	-0.842004482005828	-0.949150359311676	-1.00506	0.199302533239409	-0.0710582994042016	-0.0661547371568939	2	Gca
Cobll1	0.673812	0.616478980940628	0.494850198096638	1.28765	0.993406281775762	1.58913	0.723942589068775	0.632286468637087	0.507092	1.28124	1.24863	1.55964	0.262386806996498	-0.0607546616723618	-0.229459425382633	-1.42437	-1.32491	-1.12811	-0.329220110648103	-0.402058351732698	-0.475741771139279	-0.924204	-1.07459	-1.24201	-0.953902573165519	-0.877620566660341	-1.42359	6	Cobll1
Stk39	-0.910965723629775	-1.27829	-1.14912	0.671479	0.679225150377869	0.0304373410309041	0.0702795867661427	0.0524813854225235	-1.13093	2.05339	1.92818	1.81257	0.702530528026463	0.185519785226944	-0.229171003536002	-0.580636325280529	-0.604932	-1.10784	0.941614119398234	0.817650349626147	0.448840375016268	-1.10343	-1.05871	-1.43723	0.119189751066202	0.270546224233912	-0.192673386690936	9	Stk39
Cers6	-1.52242	-1.36276	-1.70638	1.31873	1.27089	1.22074	0.917536519597868	1.01707	0.710713846412903	1.17485	1.06098	1.25128	0.678819401804951	0.562670662249073	0.660178948105294	-0.642758015675158	-0.642870116515668	-0.801849232296427	0.142931051880503	-0.0890734175910542	-0.432481	-1.1994	-1.01088	-1.29333	-0.341731660032182	-0.359420667446982	-0.582049159234458	1	Cers6
Gm37159	-1.32314	-1.22295	-1.52843	1.58115	1.45539	1.31356	1.06683	0.949469549070454	0.496362098554908	1.36778	1.12065	1.42512	0.548740643552524	0.0492835379739444	0.362739823778511	-0.746735630445314	-0.801523812256591	-0.735756032095752	0.0515059724997391	-0.376236981387323	-0.630250815351263	-1.31186	-0.706522	-0.995911554901412	-0.573840908590097	-0.522815511360832	-0.312614796880819	1	Gm37159
Gm38236	-1.2108	-1.29721	-1.38803	1.50189	1.3898	1.05091	1.0933	1.20573	0.643508700580994	1.45872	1.21688	1.3332	0.541963578035003	0.380038174300468	0.391851641206191	-0.630696631107904	-0.791374123888691	-0.858328472643344	-0.156021931778624	-0.357171561655127	-0.647663966386305	-1.03642	-0.884452002115181	-1.10822	-0.460315484528111	-0.621022609529155	-0.760081302180581	1	Gm38236
Gm37651	-1.20243	-1.13582	-1.41233	0.985924005194018	1.56289	1.2729	0.916966130231935	1.14986	0.821053835614572	1.58477	0.996770218194603	1.45271	0.544754314397116	0.535440829652837	0.367533834662199	-0.580853275052848	-0.676871	-1.02111	0.0826650429842298	-0.649810954903118	-0.634081627483175	-1.08645	-0.960618	-1.07618	-0.656834	-0.545374548950843	-0.635486324181348	1	Gm37651
Gm37747	-1.17846	-1.14132	-1.2721	1.48105	1.42453	1.22675	1.02225	1.16567	0.563392932966622	1.25672	0.978490844460809	1.28987	0.659740024440273	0.560439456231506	0.618869639380414	-0.835587826052862	-0.864118415766334	-0.861705464318951	-0.0331902340688782	-0.158125474710409	-0.656471564074796	-1.13998	-1.21226	-1.20712	-0.354629213639407	-0.556914454385096	-0.775819163168495	1	Gm37747
Gm38377	-1.34587	-1.1936	-1.47228	1.43384	1.43203	1.4101	0.733161368367751	0.975837896365273	0.554553	1.45442	1.13677	1.45024	0.62365	0.144978957737848	0.602829	-0.676907	-0.830881579425398	-0.866320659988317	0.0203179558363055	-0.534313498993025	-0.457400211207962	-1.11752	-1.06493	-0.974328570349909	-0.443447145434498	-0.528250040024099	-0.466662059601977	1	Gm38377
Spc25	1.11783	0.879647	1.28672	0.205374032237355	0.345035873309621	0.545146319781811	1.1381	1.01656	1.39869	-0.591957217450961	-0.634062752021156	-0.222146	0.417572280070284	0.468400163665981	0.806667423288764	-1.66215	-1.591	-1.68796	0.399585527400958	0.468510256120015	0.296135168676464	-1.08268	-1.63201	-1.76041	-0.167340947342782	-0.133388689008854	0.375131316157508	6	Spc25
Dhrs9	-1.56292	-1.03205	-1.47942	0.977996	1.1802	1.03197	0.788715460941266	1.29415	0.415762	1.47273	2.10649	1.37733	0.0784033315162127	-0.0187795751262237	-0.378731736674682	-0.0698146081963522	0.229982695656982	-0.152565447101438	-0.645636176413287	-0.181409835425444	-1.29908	-0.979663025190095	-0.690329875605212	-1.13878	-0.382370914100207	-0.135975138410971	-0.806209050527212	1	Dhrs9
Dync1i2	-0.929771826874147	-0.895974464449255	-0.758285	1.56216	1.55861	1.4952	0.259767023316567	0.163007214380016	0.0495976337743576	1.9659	1.59029	2.21383	-0.476740539124016	-0.618225862285789	-0.376066632876048	-0.225888503125254	-0.507972558863702	-0.246830133345418	-0.694318481663891	-0.857946	-0.892839428988901	-0.451881217207056	-0.314444846373858	-0.365850977315421	-0.794695103770701	-0.771636075366369	-0.679007315052074	2	Dync1i2
Slc25a12	-1.43391	-1.35355	-1.26572	1.53439	1.52163	1.38548	0.199742269843737	0.222603205649972	-0.096812030586165	1.93437	1.60664	1.99386	-0.123129841642802	-0.383054816496677	-0.131056477036619	-0.470004	-0.584526	-0.600706313033495	-0.034075620904971	-0.334824454430161	-0.426580609899255	-0.801545435523063	-0.788102319631394	-0.807216	-0.154049222128667	-0.289498099937805	-0.320361342251319	2	Slc25a12
Cdca7	1.9507	1.64732	2.33254	-1.70435	-1.2644	-1.32118	-0.359013223922382	-0.601416010253304	0.212871859965273	-0.656403946322853	-0.540490249129977	-1.55561	-0.389796377415234	-0.298790337093837	-0.648938000922165	0.608858762914279	0.459119879110062	0.0447708054512726	0.0214141922588503	-0.00767551875543685	0.348481120397407	1.10936	0.810452446928536	0.659325723298123	-0.619539105453955	-0.190928379224649	-0.0466929745110293	5	Cdca7
Gm11084	0.216995862047822	0.151931733854383	0.236611	-1.55857	-1.83307	-1.04572	-1.48123	-1.76895	-1.81238	1.20269	1.30371	1.24071	0.130478132018435	0.240810744701275	-0.0997950999613399	0.989781074071849	1.39539	1.23145	-0.241470025416764	-0.0941133983902908	-0.145206	0.707560672884104	0.510441140687776	0.536067471687872	0.108284181483741	0.0204503416632409	-0.142853809554628	7	Gm11084
Sestd1	-0.748626156567078	-0.483039	-0.573781	0.621497824347697	0.617834723609385	0.664438279200607	-0.980726337779218	-0.755608226951643	-0.940607813920532	2.24697	2.07096	2.57912	0.0348962556133838	-0.178879280923479	-0.101405	0.585747810081124	0.496839645797887	0.385468094186596	-0.802761518242809	-0.956162663273037	-1.1718	-0.0865938792399403	-0.152785576592346	-0.31609	-0.630977663005824	-0.667714788486734	-0.756219658018998	2	Sestd1
Itga4	-0.999142898415033	-0.906256061195196	-1.26466	1.42777	1.42367	1.11287	1.0603	1.08565	0.80631	1.5569	0.949355	1.66016	0.420284449229585	0.112495027033517	0.393868105549619	-0.406997234334616	-0.344491211881698	-0.633236755248258	-0.0939896882033387	-0.464693086976583	-0.878019465182839	-1.03245	-0.822712616814019	-1.28231	-0.803794837893592	-0.921173608860509	-1.1557	1	Itga4
Itgav	-2.28588	-1.78215	-2.4666	-0.0169494790254129	0.177679420465332	-0.192988214225073	1.41055	1.88494	1.37266	-0.735984	-0.480618959215326	-0.787468149357787	0.123174008639355	0.309403405581573	0.0362998284869805	0.424844677643426	0.494429241932555	-0.166001357572451	0.643338	0.515057126321977	-0.241867239783368	-0.0271661679897673	0.362606705785088	-0.222489202484609	0.46788	0.925343123832671	0.257967930764674	4	Itgav
Ube2l6	-1.52252	-1.54177	-1.82177	1.46327	1.4377	1.34817	0.722972914261204	0.879620763802456	0.325165751479571	1.43451	1.32038	1.52893	0.34038	0.306295721222124	0.100982074172397	-0.447030074342274	-0.424194351345455	-0.204141538724255	-0.528801	0.0111722566308349	-0.531255684724166	-1.04853	-0.818999021950115	-0.724005527996007	-0.367343845724791	-0.522515012423557	-0.716685319163769	1	Ube2l6
Slc43a3	-0.191411	-0.489549343522682	0.0343336211347904	2.27943	1.92502	1.72776	1.51739	1.06716	0.997725884448216	0.337253410303326	-0.612619861522022	0.0853565596605727	-0.367955692662441	-0.755253798127269	-0.385336033132054	-0.365367342678552	-0.781660275963822	-0.422467189044846	-0.166650089849907	-0.237699322464933	-0.285932537076593	-1.21326	-1.65041	-1.60244	0.0219248221919893	-0.441343845842975	-0.0240036283381081	6	Slc43a3
Fnbp4	-1.20677	-1.13084	-1.18743	1.69395	1.642	1.68321	0.591186905886635	0.613572931246772	0.499890550386218	1.65297	1.32993	1.79016	-0.232980655280858	-0.488719173552289	-0.108174560415957	-0.391211252123217	-0.475562921779058	-0.441855953209193	-0.359501133020147	-0.651539434522379	-0.631877963286428	-0.664987338522881	-0.663153528267342	-0.638914687431155	-0.708452782887375	-0.794370120182504	-0.720517734811271	2	Fnbp4
Spi1	-0.138914711586624	0.110186067326472	-0.0352320461416826	-2.20006	-2.1411	-2.16801	-1.12038	-0.952348860046599	-0.785147886439981	1.68275	1.21502	1.4528	0.661971732541909	0.574298522484016	0.872155599982622	0.434561959867135	0.524065275697255	0.374827646008674	0.343380406817354	0.0829641	0.147466906781305	0.400660116672092	0.371610114885972	0.107022368960661	0.150096490218676	0.145861	-0.110504553496367	7	Spi1
Madd	0.995668	1.08233	0.672123008606962	-1.95876	-1.73961	-2.39145	-1.2453	-1.23199	-0.997851317289064	-0.167267458106875	-0.142684191893736	-0.375567043681695	0.811576413870282	0.887575448088457	0.893924216092783	0.921094065613107	0.843314586412188	0.220637305699677	0.379329326333858	0.0164205529159793	-0.0187139662953903	1.01148	1.02349	0.614485307549851	-0.0786923607818603	0.207092162860463	-0.232660925235619	7	Madd
Lrp4	-0.328748802463421	-0.310445574492831	-0.545693365039204	0.809384231072634	0.907994184568369	0.322355951770393	-0.0991403030667442	0.196463	-0.665026851031633	2.46163	2.40402	2.38841	-0.431619885875989	-0.100932601327722	-0.669709057618664	-0.207664087581703	0.086837695370641	-0.0909004709643786	-1.15872	-0.552322999864625	-1.13476	-0.237890544674299	-0.338962023223721	-0.429217360699227	-0.650900434261012	-0.545672779848916	-1.07876	2	Lrp4
Ambra1	-1.51984	-1.28441	-1.43557	0.933113993793885	0.895693394279024	0.507715061747557	-0.502694874570055	-0.583806906071748	-0.765597422268588	2.47426	1.95458	2.30069	-0.0601992259790636	-0.592743293203752	-0.388164240147953	0.283126435965514	-0.223863748449682	-0.261717	0.179210647630371	-0.454215657516336	-0.696449665177551	-0.133611400502327	-0.179005742860798	-0.364199169141116	0.0905075472729943	-0.088953647440333	-0.083859940580649	2	Ambra1
Dgkz	1.03408	0.939059254128136	0.745554985037463	-2.02905	-2.06997	-2.08618	-1.2484	-1.36865	-0.911635527646032	-0.396085115171799	-0.0825740763701906	-0.765488649412173	0.202484580437569	0.170223002954635	0.199915291868258	0.773392689794526	0.548287905485761	0.294296121695667	0.669744507860198	0.562056218437675	0.493626233998151	1.03355	0.860810613709122	0.601215613769058	0.647365699011301	1.00005	0.182315297005222	7	Dgkz
Gm13814	1.44248	1.60795	1.20798	0.493955542284193	1.07517	0.79326	-0.839750371626916	-1.17843	-1.57452	0.740458025970438	0.727109	1.22422	-0.993905578097261	-0.274829185772052	-1.37909	-1.27071	-0.781253374602525	-1.82949	-0.0844851285495933	0.906213737182154	-0.0834372681620225	-0.0344673475207757	-0.327449992201988	-0.656555982295674	0.401222017146336	0.783826162649274	-0.0954720523017787	11	Gm13814
Prr5l	-1.47249	-1.41411	-1.99139	1.10056	0.860210286252762	0.867354265869184	1.52328	1.57562	1.09817	1.09533	1.02154	0.637102374283129	0.868119118287755	0.405229240957496	0.550367009875101	-0.541059	-0.507441	-0.903523317760383	0.122933875351205	-0.0339152601188595	-0.671689422902887	-0.747315930403507	-0.602336867407888	-1.11451	-0.278942789745635	-0.439105346278849	-1.00797	1	Prr5l
Ldlrad3	1.15974	1.34294	0.869254647671888	-0.656744004900049	-0.834724654624096	-0.504062482764275	0.245271089647555	0.175154576327197	0.228909969785023	-1.69063	-1.35763	-1.79734	-1.46256	-0.984424267556896	-1.29201	1.41935	1.29482	0.937302969267137	-0.128533175486191	0.240743	-0.245906205804789	1.07212	1.14008	0.588165	-0.258969832803936	0.540995	-0.0413199965103433	5	Ldlrad3
Cat	1.07754	1.16696	1.16763	-1.2472	-1.12701	-1.45732	-0.534998191283676	-0.682814	-0.102475208055508	-1.4939	-1.86516	-1.47548	-0.917409773909725	-0.301690073381051	-0.542184482333802	0.991737381187852	0.923130315349882	0.699094751478362	0.147980359959222	0.186781855914935	0.178373273397559	0.895198303359145	0.882627086250989	1.30259	0.548831260045193	0.633315513476666	0.945867803283242	5	Cat
Abtb2	-1.37847	-1.36417	-1.34759	0.913781092799957	0.751681928832352	0.779421372705644	0.169187	0.580934936213219	-0.259611975105593	2.00011	1.80162	2.17498	0.489998660751174	0.101306236926857	0.482541814185691	-0.777750034697476	-0.792009886984879	-0.753748627056093	-0.0753114658098831	-0.216653249610907	-0.369376368653641	-0.953326500798966	-1.1492	-1.10485	0.283109002316516	0.0387308600551099	-0.0253401729296336	1	Abtb2
Tcp11l1	-0.503054343792632	-0.501441707510392	-0.375178346309797	1.58606	1.43992	1.843	1.99037	1.82518	2.10666	-0.617570381514874	-0.627580938521551	-0.420348341230734	-0.822438682392823	-0.993961878708628	-0.167748503911622	-0.568127572709332	-0.585654341502052	-0.479859889823689	-0.465284482800431	-0.751933426348323	-0.477835765727681	-0.509619525046894	-0.272071440284644	-0.376433961159314	-0.530571675038038	-0.535781013332164	-0.208695038728896	4	Tcp11l1
Prrg4	-1.00051	-0.903009677077452	-1.11085	1.34226	1.27215	1.36533	1.36978	1.34686	1.09822	1.21394	1.01521	1.32607	0.202418445282532	0.139427718546087	0.391112785644959	-0.676243827018793	-0.551843	-0.610899286762198	-0.470297870205243	-0.470544932205243	-0.705125579972216	-1.36963	-1.25876	-1.36798	-0.444428521112786	-0.705418531139634	-0.437241458001081	1	Prrg4
Rcn1	-1.01933	-1.34921	-1.12316	0.450494769423649	0.190878485653146	-0.0286775306446467	0.251268	0.303357906052933	-0.0448310278916142	2.05269	1.18135	2.11909	1.17404	1.08473	0.909373441419521	-1.08174	-1.23316	-1.20031	0.441108064138841	0.307617689391114	0.245405911152069	-1.17155	-0.942715193538668	-1.08437	-0.175043266280963	-0.224266758885103	-0.0330288083495785	1	Rcn1
Kif18a	1.19145	1.06799	1.51685	-0.237726847849073	-0.134612227476494	0.095410193364607	1.27003	0.977068682296919	1.4068	-0.802798268002541	-0.965158476988213	-0.803151798926362	0.687764225599159	0.362254099581362	0.863384827675551	-1.30709	-1.35613	-1.76857	0.659914794219794	0.109113884142919	0.401033853096675	-1.02057	-1.40608	-1.54817	0.215661325865318	0.0980177172171083	0.427299222264728	6	Kif18a
Ccdc34	1.08518	0.697553111631806	1.24486	0.602919043312616	1.2866	1.6698	1.27781	0.625160719540084	1.72949	-0.745369437711389	-0.582249327283999	-0.113712784674444	-0.618035880270169	-0.994183185631924	0.349908854175597	-1.62676	-1.35676	-1.43161	0.245694961663315	-0.222293264676971	0.359114307474192	-0.919286091098853	-1.05178	-1.22096	-0.133213	-0.476623040028959	0.318737331864046	6	Ccdc34
Slc12a6	0.480908409160533	0.846884694126667	0.581981285339738	-2.40353	-1.98065	-1.89439	-1.51018	-1.2244	-1.11625	-0.223819424990633	0.17716	-0.637628770913364	0.337032624002634	0.391718255674294	0.223378015069781	0.640091919324586	0.905899	0.455258771165519	0.705182832419855	0.689178456601561	0.345438247579367	0.575165434963597	0.734561834025534	0.591081770386617	0.607208837342293	0.965529233794268	0.737186348867589	7	Slc12a6
Gm21985	0.503269987541625	0.827199701926175	0.594913625011713	-2.40124	-2.05052	-2.0641	-1.41811	-1.14382	-1.04617	-0.162948451537153	0.165885724159104	-0.509263413255913	0.268299987126911	0.329397251149353	0.189003138165873	0.681313379920117	0.872812652031286	0.529999140400987	0.666750221201433	0.619878569940306	0.294821595907073	0.586858433785927	0.766590914828342	0.618264765563197	0.606729839463539	0.954259	0.719930923340562	7	Gm21985
Fmn1	-0.760496939278433	-0.611662690097026	-0.804645192688576	1.93379	1.93926	1.91151	0.275607581833166	0.419968879955397	0.161607	0.670730976019186	0.848690751268182	0.978557897779329	-1.51471	-1.62098	-1.39722	0.374100861687397	0.386169013972616	0.275883864116671	-0.845026273578306	-0.900827989773652	-1.18618	0.174473920363822	0.390381623306119	0.0826987292817262	-0.413424692563329	-0.306286420858081	-0.461984235474557	2	Fmn1
Gm13977	2.26151	1.52167	1.65466	0.206905	-0.0186696263539404	0.075233579432957	0.479655499338391	1.01376	-1.23469	0.601800188134287	0.990325978667146	0.592518506646146	-0.544881107283484	-0.173505840798234	-0.480975940576284	-1.31836	-1.19462	-1.44674	-0.453052550283188	0.267431955018229	0.277912323827999	-0.909531670261928	-0.969342146010019	-1.55154	-0.660260383530037	0.588896945889107	0.423884718749783	8	Gm13977
Spred1	-1.04762	-0.995445901312954	-0.852190590994507	1.46508	1.52954	1.48034	0.330306312158994	0.542015032586956	0.336679121566843	1.82951	1.50207	1.93005	0.176094945225939	-0.116466991443675	0.101780738921465	-0.744857824952732	-0.527789219305612	-1.24475	-0.434939074125131	-0.603082118210604	-1.10155	-0.366876784084567	-0.330726214842582	-0.703886420996597	-0.606995295542018	-0.493878806951404	-1.05241	2	Spred1
Bub1b	0.955831314905813	1.04863	1.29654	-0.293978350636416	-0.481785774082306	0.00765042739668098	1.11945	0.867078936814723	1.58503	-0.659575290133037	-0.946202807121068	-0.222699429078985	0.431278072249847	0.206808493910334	0.962619103470476	-1.35734	-1.57274	-1.58273	0.567775521068537	0.411800485876499	0.662067987352743	-0.898053374279884	-1.63352	-1.74536	0.451004545663405	0.163063931788458	0.657358059643058	6	Bub1b
Knstrn	0.786323478413565	0.734086789359773	0.979480731207923	0.916900620582931	0.869747412425875	0.910141319089318	0.979745199496474	0.721290108174732	1.05101	0.458170169639761	-0.164065527167561	0.568556643163685	0.529056007352346	0.345233948181078	0.639687849314273	-1.82444	-1.58686	-1.99188	0.216799035617977	-0.0463871233632717	0.108742830652968	-1.1612	-1.65314	-1.85359	-0.183702624649165	-0.268491944233027	-0.0812255256001771	6	Knstrn
Knl1	0.609435397233504	0.556879480460489	0.927815016997515	1.00159	1.08218	1.10752	0.883945561261434	0.718101342468735	1.11432	0.482763545338729	0.280263028666132	0.734726288833714	0.338253599906635	0.125163	0.49184	-1.62923	-1.54125	-1.83594	0.0838701182481481	-0.110467	0.00770660979185408	-1.23562	-1.78801	-2.02196	-0.0975878728270464	-0.221190243486972	-0.0651245657590367	6	Knl1
Rad51	1.2199	0.725951038627538	1.51684	0.770698051061776	0.742745606301141	1.18373	0.565964	0.193021043092535	1.09075	0.472789432551484	0.017088634551432	0.338437434504372	-0.729140393986064	-0.424151515429906	-0.369049091506552	-1.73311	-1.6033	-2.11016	0.449255773268493	0.222659651554958	0.601984933559606	-0.385807754621987	-1.27512	-1.94089	0.00068174472252985	-0.0118165990916369	0.470056789449244	6	Rad51
Rmdn3	-1.33319	-1.30525	-1.1755	1.74099	1.62299	1.5192	1.33768	1.16335	1.0997	0.816741	0.458074654974506	0.794458646864801	0.434488	0.239346853163845	0.418028747152509	-0.930847942454568	-1.01358	-1.10805	-0.0517560753430073	-0.193643107247547	-0.270930465768379	-0.986684972925911	-1.07604	-1.01816	-0.310557274276313	-0.480792012568998	-0.390059269812697	1	Rmdn3
Rhov	-0.385457770784355	-0.644041640672902	-0.393047467048571	-1.27487	-0.969189160087259	-0.486978661694914	-1.29028	-1.431	-1.34113	0.585471627299441	1.22109	0.784382217379982	-0.750332231427393	-0.512242835459719	-0.739808189672328	1.52983	1.61108	1.90881	-0.675740599986801	-0.0693295202951949	-0.270018045233707	0.617907898067658	1.13893	1.48159	0.248076131586949	-0.161574264753536	0.267868237839028	7	Rhov
Chac1	-0.875459838924204	-0.128936615381296	-0.137697801718241	-1.01818	-1.25905	-0.767539248599206	-1.27788	-1.61304	-1.17273	0.450583095372357	0.772519017184441	-0.284140699910949	0.522666619284228	0.220645	0.142305497092288	2.10377	1.54874	2.22104	0.351302204933132	0.610516914738735	1.0172	-0.733347710173254	-0.372383	-0.636539195856951	-0.217192829169915	-0.279064982521559	0.811882367999026	3	Chac1
Oip5	1.41408	0.591868567068771	1.3776	0.745368306840289	1.39752	0.807695	0.877841448927628	0.384600938493471	0.433378027691441	0.757129946877224	0.705715588596827	1.28074	-0.795528	0.0639136022164058	-0.212195654225353	-1.60457	-1.39649	-1.60053	-0.179500962860358	0.157558994548789	0.301455617911886	-1.17974	-1.26637	-1.70633	-0.876614190274222	-0.422272641799713	-0.0563254438763066	6	Oip5
Nusap1	0.775402	0.582974475313594	0.949062167361834	0.708710488333473	0.845551932056481	0.928246084773615	1.27934	0.911901394244796	1.43141	0.504146138640163	0.0255363562007794	0.596597422789574	0.210242738332692	0.120757894160987	0.527059502831034	-1.45317	-1.5102	-1.83474	0.149699577180842	-0.129580667595172	0.0182799730941867	-1.19258	-1.88116	-1.92591	-0.236984306401026	-0.270944949219843	-0.129645952940129	6	Nusap1
Itpka	-1.25561	-1.09604	-1.29129	0.670048729206946	0.214702133782179	-0.469778287953857	0.523228784287337	1.03433	0.798597298888921	-0.681246722338541	0.0687429866530058	0.102643346464234	1.31619	1.05338	1.58247	-0.957985108019328	-0.969538989602846	-0.861483165702433	0.962514142364545	0.700703	1.29997	-1.50247	-1.35954	-1.45097	0.596968533822794	0.107873286002772	0.863590772271839	9	Itpka
Sptbn5	-1.56286	-1.14919	-1.54273	1.62176	1.52522	1.87789	0.371334841109339	0.417783266695173	0.774710913374849	1.3784	1.42556	1.07939	-0.701541568103227	-1.30305	-0.908088213911635	-0.556553178186774	-0.336768934285314	-0.847384565153294	0.216567043405311	-0.425916578993426	-0.746204590812791	0.328843924504026	-0.0624928699630558	-0.233943321222369	-0.235027068241307	0.0406196084462088	-0.446335419367623	2	Sptbn5
Ehd4	-1.03539	-0.865044732721087	-1.09055	1.72621	1.60948	1.77429	0.432	0.470485413733049	0.614031948218057	1.62759	1.36171	1.80835	-0.792789	-0.841136656869507	-0.568650079100371	-0.488529430006276	-0.286403557241092	-0.732145	-0.442017946918959	-0.612646027929661	-0.851415532704568	-0.125023241152351	-0.0920833141129875	-0.372341859008506	-0.749212533655211	-0.533925917517129	-0.944832264510954	2	Ehd4
Tmem87a	-1.95829	-1.4935	-1.51386	1.9749	2.04663	1.82632	-0.0848198736298216	0.0138726183901186	0.118024911991844	1.33246	0.821353883627357	1.25311	-0.261495794346039	-0.243169742589691	0.251823653581939	-0.268296399679753	-0.474822900683052	-0.0957835259282741	-0.204705032840895	-0.374662	-0.527366245002206	-0.606737593730029	0.0866795384993321	-0.288232901898083	-0.636372945799993	-0.586275388610418	-0.106787490098598	1	Tmem87a
Zfp106	-1.41126	-1.13602	-1.23345	1.73528	1.61535	1.43366	0.427092869933421	0.579558182746196	0.282410342855819	1.86124	1.5487	1.66085	-0.90411	-0.695944410777108	-0.606273653493377	-0.0883857634535697	-0.269750989289227	-0.515040219347757	-0.254424166666541	-0.469313327098279	-0.776521875932687	-0.630331361927741	-0.349714165482926	-0.659057554471233	-0.444911463568631	-0.322589322697004	-0.377044009707676	2	Zfp106
Stard9	0.578668820856962	0.652567731482717	0.432395366701699	-1.94391	-1.7913	-1.9784	-0.654442885540499	-0.64236	-0.312143	-1.37338	-1.37599	-1.5552	0.483197997216212	0.446422185418326	0.422635174684319	0.851424540319201	0.784026662449525	0.524141216314046	0.837097221652571	0.572288620504864	0.515866706368392	0.923528327852762	0.880648459130305	0.749021546927233	0.691278421133803	0.691497638323766	0.590416410740816	5	Stard9
Wdr76	1.20989	1.05748	1.91925	0.0620161298462064	0.142271250180516	0.339353421256941	0.919586705122686	0.336353516239675	1.7721	-1.06195	-1.3825	-1.34946	-0.606941626518494	-0.798090738011787	-0.180479420536333	-1.39765	-1.32637	-0.970130460687458	0.892519794127714	0.451752747753035	1.02668	-0.212770336595907	-0.864604154437009	-1.09986	-0.089878505764325	0.336374264332588	0.875052918235782	8	Wdr76
B2m	-1.72386	-1.50933	-1.89994	1.39691	1.14638	1.10484	0.782201178915299	0.930468772609501	0.462449532175656	1.36962	1.18317	1.33419	0.854155140288028	0.534246	0.438254	-0.647159304964305	-0.446208782080438	-0.487864508419646	-0.349759	-0.0234371899007133	-0.511915793575565	-0.912368085386406	-0.904965353101098	-1.08112	0.0396417079134807	-0.372598467627837	-0.705985986406065	1	B2m
Slc28a2	-1.37656	-1.03543	-1.39841	0.694110261229961	1.14926	0.515602858043365	-0.658621066794236	-0.00264968346359113	-0.727809399440778	2.10818	2.42903	1.77219	-0.626332964193246	-0.513609074069556	-0.758658	0.522064527003795	0.882901689194776	0.436426821096742	-0.448084996466655	-0.312694613285355	-1.01319	-0.337961494423986	0.101602932255692	-0.336327	-0.311700538526114	-0.109809526043105	-0.643503399609333	2	Slc28a2
Gatm	-1.21633	-1.00913	-0.794132615962018	1.55972	1.70561	1.96189	1.44294	1.53175	1.58359	0.0812028063446129	-0.0222518332262348	0.434304596711605	-0.119981185707225	-0.0763876045537464	0.172578714133635	-1.06756	-0.865817081636325	-1.10329	0.0388237282289336	-0.0620455256556683	-0.189354042004895	-0.887548561926926	-1.0892	-0.976321027687018	-0.426104268364107	-0.133164541700112	-0.473789114160983	1	Gatm
AA467197	-1.42478	-1.15084	-1.07026	0.781125226353073	0.838325268044856	1.09715	0.571138822995234	1.02597	0.438640669725977	1.64087	1.61633	1.98805	0.660950877001707	0.47343	0.569356502704969	-0.872193170262029	-0.936163862013016	-0.629045777879847	-0.746793082538269	-0.307448994446707	-0.619939202768052	-0.880215843354868	-1.36768	-1.1204	0.0474606783713188	-0.270312646068782	-0.352739868863915	1	AA467197
Bloc1s6	-0.737445702281444	-0.821922647409943	-0.799345710627063	1.35973	1.62609	1.4754	0.589170949556844	0.903337	0.172349032571176	1.8159	2.01468	1.66229	-0.423996148507776	-0.175622358305183	-0.471177694575216	-0.726549	-0.606179905539013	-0.670229646279896	-0.837273931497957	-0.420508	-0.780381596921344	-0.697060570542676	-0.720341796308606	-0.744652797572595	-0.689477965621316	-0.548793738802146	-0.747986599830428	2	Bloc1s6
Sema6d	2.66975	2.25051	1.72959	-0.671588903731047	-0.673866396603368	0.261262886946079	-0.124161248337048	0.667791376700409	-0.514164281037871	0.303227542902016	-0.596741536143826	-1.04503	0.759903668282983	0.579129503861961	-0.402769227299392	-1.03851	-1.20213	-1.40842	0.195653770057659	0.358833817381924	0.136250609382533	-0.438270201221606	-0.416752	-1.02734	0.169192716432826	0.0734306595484325	-0.594781262658258	8	Sema6d
Dut	1.42629	1.20047	2.07044	-1.0984	-0.622100947677491	-0.944459796086119	0.570559070620549	0.164226018715369	0.717853	-1.42972	-1.98559	-1.31975	-0.274319756806106	-0.254849957124553	-0.413145937358811	-0.798020916286924	-0.976861420835703	-0.817211995849978	0.850680798172797	1.05927	1.18946	0.526680907442199	0.0422381230668193	-0.456529525360433	0.525624691880622	0.441066633468479	0.606096	8	Dut
Fbn1	-1.4837	-1.34828	-1.53028	1.3013	1.25895	0.900039961599855	0.251649020615529	0.344627661528061	0.0176452866053419	2.01657	1.90143	2.01914	0.149815939544027	0.0914938572360879	0.0681537686982025	-0.485975344688938	-0.365634995090499	-0.504566610204014	-0.173699353885462	-0.139886089135259	-0.411567	-0.956400457879289	-0.663366	-0.838432	-0.446360210889873	-0.475551	-0.497122040199197	2	Fbn1
Secisbp2l	-1.89272	-1.80752	-1.6041	1.26059	1.19848	1.23762	0.318093975341926	0.356917594791287	0.392265652127268	0.505478015071322	-0.0100070297190387	0.918322	0.969537131630282	0.779943754235264	1.04913	-0.973817	-1.08529	-1.39131	1.02831	0.381171802479115	0.293926023404755	-0.831616478574711	-0.812008265806393	-1.00263	0.318474271349295	0.194674708493775	0.208078830648333	9	Secisbp2l
Atp8b4	0.355873589034978	0.638508906069803	0.119775974051137	-2.12794	-2.07827	-2.11121	-1.04662	-0.817677170840188	-1.1153	-0.252877392602623	-0.182409568417721	-0.626153844257911	0.184665580891739	0.0562325919299206	-0.192808577347915	1.24409	1.19325	0.998585507496036	0.402190503578629	0.381059886399487	0.0197633271913952	0.998421538202506	1.05545	0.890049670688032	0.633926416873004	0.835800207808804	0.543621776554287	7	Atp8b4
Hdc	-1.03203	-1.06155	-1.1708	1.53621	1.45707	1.39683	0.875633260580036	0.888472165680282	0.129488992107343	1.91156	1.38816	1.61941	0.209422416177253	0.175201954537244	-0.302915	-0.460755302142661	-0.363218529105501	-0.449612137708287	-0.714112760460812	-0.264791750706163	-0.794393405825888	-0.895856825572598	-0.848140901868579	-0.855669019073919	-0.612425675957353	-0.632761927552263	-1.12843	2	Hdc
Sppl2a	-1.6174	-1.41123	-1.53623	1.55803	1.50985	1.46455	0.314211887639007	0.283413895854691	-0.0239999754034019	1.80356	1.43489	1.85217	0.0110882992527627	-0.202813883853522	0.0366998287451827	-0.147022457727482	-0.249049591858788	-0.275023469151665	-0.139190123941977	-0.442789559228282	-0.607916960297074	-0.920021763745333	-0.703773	-0.803186576482878	-0.325387777552742	-0.487191560611564	-0.376249142171591	2	Sppl2a
Ncaph	1.21639	0.907670675327058	1.52297	0.225903153054577	0.398858448615783	0.307084	0.994085435039498	0.557593499411162	1.34839	-0.0886150793180068	-0.507815135719006	0.114820088766309	0.325011255827173	0.118356	0.516128633629928	-1.60448	-1.78704	-2.13414	0.482387701228976	0.407459741842541	0.477796035048283	-0.767313346701391	-1.59963	-1.76668	0.199319337498463	-0.0404445463786065	0.175928972399573	6	Ncaph
Bub1	1.13658	1.11448	1.5814	-0.169123440846972	0.271247531434187	0.229623914931499	1.13589	0.821913711115292	1.39457	-0.501298375542127	-0.545466785587835	-0.279495488976641	0.418331907824359	0.368451788322852	0.625500573566459	-1.54003	-1.52515	-1.84897	0.475996011438694	0.240059465241255	0.562573531246716	-1.09648	-1.61535	-1.70563	0.207430394760118	-0.0521884175953516	0.295144	6	Bub1
Mertk	-1.16479	-0.661151083218081	-1.6876	1.74475	1.50315	1.40201	-0.731705581176788	-0.468309318692633	-0.909438	0.963867644956463	0.648685	1.66173	-0.919596855537918	-0.610421981159602	-0.685714329790124	-0.553414211340439	-0.278258636927013	-0.609680368969721	0.811686236476612	0.503179871563004	0.298594310842568	-0.978033942935771	-0.819646209988633	-1.02759	0.703696	0.801448214580438	1.06256	9	Mertk
Ckap2l	1.0068	0.924271560836532	1.11537	0.404860540130402	0.314063480811858	0.542735043391811	1.16796	1.0162	1.40252	0.130215653591416	-0.0506356726641038	0.133444	0.502952739315785	0.415912069961819	0.805803020974207	-1.73434	-1.54362	-1.62679	0.254892	-0.0289295052976346	0.167993941958258	-1.16727	-1.89948	-1.9175	-0.042055274184595	-0.271401158511775	-0.0239847054596679	6	Ckap2l
Sirpa	0.236040280811628	0.416896283858661	0.234326659746934	-2.14911	-2.45942	-2.03736	-0.544445979469034	-0.444865293443655	-0.329281975187678	0.440925781756922	0.540086156711681	0.048189650481064	-0.355271076519241	-0.361072671141005	-0.321784330235933	1.13314	1.21161	0.832370891427048	-0.0242457544569551	-0.208249167136421	-0.372089185839505	1.42423	1.40087	1.21549	0.198482682666223	0.506996299310192	-0.232447880596713	7	Sirpa
4930402H24Rik	0.539371665857958	0.874820175195605	0.45726	-2.32514	-2.28135	-2.6818	-0.713394080654746	-0.461421506068394	-0.440160606007263	-0.0607751851036749	0.288950319954912	-0.0171203162050085	0.480341	0.568394424996866	0.668848196709815	0.763213634801356	1.08044	0.585582840247787	-0.0423261279949667	-0.161233982104457	-0.276542474310122	0.889609908807674	1.17898	0.685630963464629	0.0204784519035999	0.247665779164739	0.131674810337833	7	4930402H24Rik
Siglec1	-1.53897	-0.872341191118603	-1.88593	0.0907521405164683	0.231237945272972	-0.0580458668594214	-0.761673465396954	-0.822901	-0.923444659096492	1.67611	1.15642	1.22409	-0.674771803184635	-1.0273	-1.21954	1.62489	1.51941	1.06847	0.163447444152147	0.226569698562169	-0.380786730067011	0.540599190420931	0.929184563493263	0.686183065631756	-0.569404753398054	0.0732740924151579	-0.475521934710447	3	Siglec1
Cdc25b	1.90385	1.80335	2.00386	-0.278495988281897	0.0332052165513051	-0.0713847587107683	0.666847064414472	0.130426493860714	1.06364	-0.457465	-0.640235303661379	-0.215628720284682	0.566190165237927	0.388844858683728	1.23746	-1.00734	-1.54581	-1.06641	-0.0209114942529568	-0.259757043602736	0.437802970927143	-1.11586	-1.68782	-1.14461	-0.556865	-0.424887561998677	0.258010451220063	8	Cdc25b
Rnf24	-1.27345	-1.25516	-0.902687549920892	0.409788233629205	0.719134882759558	0.932593042462852	-0.887825105660775	-0.330813361751965	-0.547100256128459	1.00935	0.307682458902773	1.44102	1.16547	0.969529364106549	1.55146	-1.22333	-1.00281	-1.40437	0.791947267810041	0.420364	0.460529422801312	-0.943207444418506	-1.4678	-1.06404	0.854967	0.371319859272097	0.897438790574385	9	Rnf24
Prn	-0.816426897576755	-0.602571748077099	-0.416906081365639	1.80906	1.91584	2.11125	-0.191247353678859	-0.108210551742672	-0.199644181649887	1.54756	1.29702	1.88617	-0.792156268693569	-0.957852007800596	-0.564904964185049	-0.192437490431128	-0.168016562306376	-0.136736035374378	-0.769228908231508	-0.590406316292993	-0.784328880095589	-0.329032869645793	-0.286959903258004	-0.297352255271718	-0.886086138708535	-0.650163634783278	-0.826224785579218	2	Prn
Slc23a2	-1.41914	-1.21654	-1.43346	-0.607316288459831	-0.510162618948996	-1.13066	-1.24896	-0.803468629880665	-1.51208	1.44184	1.32358	1.15504	1.48529	1.28757	1.22879	-0.105860987040149	-0.198357132178239	-0.267056678254131	0.920804119194253	0.615781863749937	0.350455188956403	-0.364758475839251	-0.475573124168192	-0.512628148809769	0.850847189530661	0.712314180118168	0.433700532842197	9	Slc23a2
Tmem230	-1.60528	-0.983237255800153	-0.847150036230324	-0.619722520318344	0.0558811583987261	-0.160935	-1.8842	-1.1519	-1.44904	1.34876	2.23781	1.40654	0.898976777972443	1.00107	0.702507701897117	0.133122704077796	0.391250127173899	0.166257589183786	0.211668270464896	0.546279706642078	-0.161903928303707	-0.356397382221102	-0.537297285154041	-0.900314214822023	0.324255868643986	1.15512	0.0778851389333595	9	Tmem230
Cds2	-0.849366626890777	-0.786138213293467	-0.803741684284211	-0.850454983790072	-0.831521337922697	-1.39794	-1.31887	-0.900209624097275	-1.30803	2.17282	2.11989	2.02403	0.433484556893292	0.615072485609984	0.602494257341695	0.878015610505182	0.615456	0.735372125450071	-0.296385191680644	-0.306016	-0.440421825453987	0.0466958020514034	0.0218410768599869	0.170266816039917	-0.124941813997048	-0.0551362591251009	-0.166272634661346	3	Cds2
AU019990	1.41701	2.08441	0.824463	-0.745469	-0.639547248341278	-0.577303378587291	1.20329	1.28556	1.37228	-1.71193	-1.0903	-1.7318	-0.811727748969625	-0.444302	-1.10751	0.427440676243206	1.04634	-0.113011348268246	-0.692479959627953	0.262623349130536	-0.803700805460956	0.149957880762063	0.0684063974439465	-0.632851652922111	0.361371887052151	0.661382645750094	-0.062596989979349	5	AU019990
Mcm8	1.66621	0.918355891241773	1.79534	-0.224256427283477	-0.277721912792013	-0.589657534398616	0.553885965226481	0.231809	0.731944	-1.59366	-0.734394497532141	-1.59842	-0.138280577250564	0.195415435694426	-0.147664303186938	-1.01798	-0.442215654295313	-1.6186	0.705027411382694	1.56185	0.802834115470795	-0.363410115739464	-1.33046	-1.14594	0.765493075275176	0.666438860969132	0.62804	8	Mcm8
Plcb4	1.67883	1.79317	1.39662	0.314921290082838	0.197303043098266	0.341981	0.771579422993066	0.753167689617856	0.779122	-2.10026	-1.67356	-2.12993	-0.201810760840449	-0.186336466622574	-0.423743741200841	0.0434293975849927	0.456949008973805	-0.385789087334689	-0.489384458241358	-0.270417242830865	-0.924752547492013	0.931095521355439	0.744425319430016	0.129423369441807	-0.626143066529518	-0.138220705519536	-0.781670794447383	5	Plcb4
Jag1	0.565806330033275	0.330347072532146	1.35209	-1.0664	-0.535743564442713	-0.444776877334265	0.408438362379272	1.88738	1.15358	0.164762060948316	0.877122025706479	0.503225264451918	-0.846507672641821	-0.553778144113544	-0.222313404015941	-0.178840828413162	-0.235333405492022	-0.199358904605533	-2.0784	-1.91111	-2.06166	1.19655	0.256461950420908	0.487559420316076	0.0958486618961098	0.906831382558394	0.148211523590747	5	Jag1
Macrod2	-0.820261576661868	-0.826039852526628	-1.10682	0.140479391543076	-0.302319585272774	-0.586811386986291	1.16524	1.864	0.141598053712012	0.168635239071794	1.28902	-0.449856261180049	-0.161325892275267	-0.149805198216221	-0.903930059850781	1.68305	1.75355	1.16261	-1.31667	-0.477342429040332	-1.44371	0.789488211102332	0.847950017340706	0.157100529706127	-0.816664729031338	-0.457376524173365	-1.3438	3	Macrod2
Flrt3	-1.17884	-0.885451004265824	-1.25704	-0.258055913715876	-0.0315740118910099	-1.14923	0.264316878700011	-0.00520341337881053	0.156394707777292	0.465408	1.48875	-0.096467099500252	-0.459294071022724	-0.509669728581709	-0.852431697787223	2.21333	2.08934	2.1202	-0.884908	-0.447757242029265	-1.11073	0.560102257757916	0.482727787708846	0.171112654296353	-0.0138629239858901	-0.126199511179837	-0.744970592747235	3	Flrt3
Rrbp1	-1.97711	-1.65913	-1.80811	1.26377	1.09937	1.41903	0.0416713856215739	0.314535614882047	0.122876828607564	1.37693	1.34898	1.44088	0.661530687325275	0.523786226186647	0.640130415642463	-0.666176744971433	-0.652439049376133	-0.863263903351811	0.351122555134175	-0.0420703841081507	-0.246323465920441	-0.927739101570195	-0.746809890145026	-0.987504071030371	-0.00978385931857153	0.105147153129113	-0.123311527933875	1	Rrbp1
Snx5	-2.3408	-1.51065	-1.77009	0.819019	1.21871	1.27928	-0.221002467762374	0.790056842214413	0.481993136263167	0.510465455206288	1.5053	0.853069767428826	0.746008187726743	1.01563	1.16192	-0.622990493321054	-0.226694426279945	-0.424362977362553	0.189681857249708	0.195960982655697	-0.563017716450182	-0.764062049857778	-0.673398577144521	-1.03137	-0.142486132682144	0.458153545734253	-0.934317329085415	9	Snx5
Sec23b	-1.29863	-1.10983	-1.14221	1.42741	1.1883	1.07973	0.295560179139473	0.587754538701404	0.383941961082137	1.92536	1.5641	2.23519	-0.105600762651339	0.0739994506088076	0.110179948653019	-0.427535240099808	-0.270690155334402	-0.261479066323135	-0.447259296930649	-0.587326	-0.501500067397533	-1.13197	-0.641240947280152	-0.860092253364916	-1.05828	-0.831638974837677	-0.196255320420942	2	Sec23b
Rin2	-0.27641	-0.433574835743761	-0.543796683033926	1.61087	1.597	1.53346	-0.511895728732115	-0.226989344392177	-0.747014578017723	2.07973	1.7724	2.21037	-0.406844395721443	-0.607254197563046	-0.626190802003932	-0.524344	-0.307021302153615	-0.776485371737093	-0.528056266394882	-0.518617110085919	-0.826389251240322	-0.341765001012861	-0.341338435283981	-0.608885129844327	-0.631242031156552	-0.326285485602064	-0.693428440932785	2	Rin2
Ralgapa2	0.341067551553184	0.803556334880374	0.921636380753516	-1.80904	-1.89133	-1.39912	-1.50039	-1.27174	-1.04377	-0.548971824557804	-0.693334489202059	-0.457697	0.280828881288926	0.368105876934836	0.280220780151438	-0.0463815018517663	0.244948	-0.569806170856039	0.672722143214916	0.557524668609458	0.188377645246113	0.989201632813263	0.780298855862878	0.443384538395603	1.34392	1.59622	1.41956	5	Ralgapa2
Kiz	1.33376	1.05937	0.705102503380092	-0.331914304033505	-0.0609724977117952	-0.489797265487408	0.0347341364478046	-0.355775418223976	0.711802471251282	-1.75468	-2.02351	-1.4579	-1.62667	-1.41266	-1.33998	1.13804	1.0221	0.680335930198458	0.582904804064733	0.228237331062221	-0.00929611605958391	0.686581891939783	1.1822	0.699425087598185	0.0250131089878695	0.275875	0.497670180855054	5	Kiz
Xrn2	-1.24273	-1.03714	-0.971321068601089	1.65367	1.68163	1.72615	0.129819437801239	0.191351176876791	0.00819604073053395	1.77657	1.44088	1.98531	-0.746626391358214	-0.944438950652395	-0.601347064859775	-0.0739899356276344	-0.122879073907462	-0.114622	-0.322213743922566	-0.641367566652502	-0.776511747854009	-0.418427870057832	-0.239558291190061	-0.347801	-0.788797478693508	-0.646503566392922	-0.557297	2	Xrn2
Thbd	2.09188	2.3444	1.28344	-1.29032	-1.29053	-0.748572823189826	-0.230226349784921	-0.434914703769197	-0.121855273121534	-1.23694	-0.310635750848864	-1.06352	-0.464349727028904	-0.414200885143227	0.179017497825312	0.286236838524388	0.795175159039844	0.877485262679433	-0.558311	-0.480197718706082	0.211400618323698	0.341246060466721	1.65477	0.684269549730821	-1.0155	-0.806704256283783	-0.282561008475431	5	Thbd
Acss1	1.46057	1.16588	1.48037	-0.864561880256084	-0.471210926740034	-0.480373475156581	-0.877897289141633	-1.08835	-0.387703280681919	1.84119	1.2073	2.40969	0.357265997849728	0.220254385935743	0.581312724589477	-0.297480955299251	-0.261141401067177	0.216220098606135	-0.88783	-0.774733073638468	-0.181247	-0.299065278661967	-0.618585	-0.297311782976792	-1.48233	-1.01483	-0.655395	11	Acss1
Abhd12	-0.0914579337708266	0.0860476653471047	0.00669156992059393	0.141731140253094	0.394899211377264	-0.141693412673451	-2.17321	-1.91023	-2.10151	1.80128	1.45913	1.91834	-0.259755	-0.099275201718471	-0.429587958962005	0.540695656007568	0.806865967623007	0.253223	-0.467843	-0.383055617097972	-0.649556708046298	0.772465070186255	0.74913	0.647872730689995	-0.341797250361623	-0.0993470932411725	-0.430052935093187	11	Abhd12
Slc52a3	-0.370140080086041	0.101445297879647	-0.157914665069199	1.01313	-0.327894077277892	0.279025	2.16669	1.61999	1.83446	0.550870358753013	-0.0239066789677799	0.850721929836494	0.814288800762343	0.621830451033017	1.03177	-0.338007159190785	-0.820448500739266	-0.803031934655599	-0.644609086067333	-1.12017	-1.02949	-0.0192923362219985	-0.429462698948681	-0.600127164563386	-1.22158	-1.21037	-1.7678	6	Slc52a3
Rbck1	-1.09156	-1.24517	-1.13063	1.68124	1.31857	1.71136	1.84761	1.69673	1.83508	0.490975	0.0760978708222599	0.405451903534256	-0.61316	-0.643463028127505	-0.177151434445424	-0.343150555684045	-0.849941754562874	-0.502861422593095	-0.348194688810345	-0.340942591538407	-0.376553850633035	-0.599051835275203	-0.567301178637839	-0.605959889567152	-0.334413002009244	-0.896149009586101	-0.397465402479715	1	Rbck1
Trib3	-1.06294	-1.14657	-0.659550866007281	-1.47534	-1.08424	-1.41429	0.0950958916902429	-0.294549	-0.0107293409056068	-0.991360598069299	-0.426013934180303	-0.624957657992835	-0.192804792898003	-0.0383787977009345	-0.310979530430117	1.9496	1.63899	2.80385	0.452761264644706	0.216516076968574	0.470940514703299	0.042856750369454	0.0606828989917436	0.488690383771067	0.701209141849447	0.188699891514827	0.622801128921506	3	Trib3
H13	-1.02097	-0.932744229632423	-1.08715	0.921184670489649	0.580852	0.968655404229517	2.16006	2.11114	2.33213	-1.31901	-0.815667523420884	-1.10748	0.0889634354923543	0.137319362766188	0.447663545913406	-0.309176168936496	-0.211901	-0.322948118983599	0.200305212527949	-0.138988147194583	-0.0476682939411202	-0.816547356837751	-0.731451266145739	-0.908915528656357	-0.162719339479876	-0.0133819855746196	-0.00155761411538881	4	H13
Tpx2	0.467524861766209	0.285191021504812	0.601503220915204	1.11754	1.02683	1.1135	1.08532	0.783738234385389	1.16223	1.02433	0.657190079493295	0.968440994753501	0.242639474266389	-0.120873	0.374290245079544	-1.33783	-1.51041	-1.58895	-0.0657563715651455	-0.185909859304823	-0.201064849040243	-1.33966	-1.8533	-1.98217	-0.237771085119484	-0.317662242798362	-0.168893813531815	6	Tpx2
Hck	-1.99528	-1.56416	-2.11079	0.439817776627042	0.109485493640434	0.261612164797994	-0.0766725688725402	-0.0672472211726724	-0.315102521397107	2.24907	1.59783	1.53433	0.838553080774778	0.123296	0.591026943460061	-0.236452799622245	-0.497048520830218	-0.893455847698131	0.990374165991382	0.178135411478247	-0.130120323193372	-0.508096	-0.534992103418406	-0.756526559792981	0.641750980179372	0.192185818915665	-0.0615285367656589	9	Hck
Kif3b	-1.55794	-1.50591	-1.48686	-1.44217	-1.90679	-1.26693	1.17668	1.00321	1.13175	-0.00741187140898442	-0.193723062651572	-0.0566124172517191	1.58655	1.18162	1.59112	0.283377655064002	-0.438743210449779	-0.408105232094155	0.781748439552699	0.156592359328862	0.0880603012178874	0.268446612011852	0.111879467813244	0.118202526812644	0.618432015008246	0.222808	-0.0492694395067862	9	Kif3b
Nol4l	0.778251739715596	0.876276	0.738942127718943	-2.00163	-2.01437	-2.15981	-1.35138	-1.00915	-1.24342	-0.575992905340646	-0.305070360095966	-0.724090534179719	0.367189272585295	0.590195253725083	0.313370913646802	0.666925711001614	0.562604	0.289843982564492	0.802864830777271	0.631367897488235	0.612502012135955	0.804996711380741	0.535010878762141	0.315671859678189	0.810461714655313	1.00301	0.685418236725885	7	Nol4l
Necab3	1.1261	0.906281195936206	1.68894	-0.531786096121881	-0.849647717944867	-0.346709807188907	0.302144814391304	0.249074638655302	1.71497	-1.65617	-1.44107	-1.40027	-1.0658	-0.889457	-0.227651960424264	-0.75721	-1.05662	-0.710039876803832	1.33483	0.683490719800329	1.34696	0.414045	-0.156955546519941	-0.554663574877019	0.317001155614823	0.758789	0.801429954636224	8	Necab3
E2f1	1.49485	1.11404	2.15335	-1.4123	-1.32701	-0.97269	-0.305656197739825	-0.590735020839038	0.889371300549458	-1.54289	-1.63329	-1.38096	-0.425674549839921	-0.172133	-0.0332884571624729	-0.475157562262479	-0.697152209219353	-0.271361449173556	0.759876532683067	0.579849975437471	1.13726	0.804409360278472	0.436866660149852	0.390641	0.634237217143242	0.276893052415926	0.568643761586766	8	E2f1
Chmp4b	-1.33585	-1.20283	-1.32442	1.59895	1.5861	1.67974	0.596961510717721	0.738229558898063	0.745989073485873	1.52375	1.40572	1.62975	-0.215732189042868	-0.320043	-0.100405802613233	-0.255760667538786	-0.367468	-0.301331832767206	-0.592843022844491	-0.758672413609239	-0.775434778466673	-0.643251145968744	-0.450197951319535	-0.496278470430798	-0.740456223189481	-0.800944149460819	-0.823265	2	Chmp4b
Ggt7	0.813588132946775	0.201936326061041	0.993276724118121	-0.298395	-0.345626074647763	-0.143859423420134	-0.0105085640141004	1.13657	0.112002867107989	0.920988229742553	2.61855	0.104463929672156	-0.0694884224599766	1.04882	-0.424384147454664	-1.79211	-0.594217939754421	-1.26588	-0.160585791693814	1.04159	0.426462770122123	-1.36894	-1.30821	-1.636	0.823815647700949	-0.276893	-0.546977963305398	9	Ggt7
Acss2	0.514075	-0.0885658507509356	0.522255462263638	1.34988	1.0915	1.0933	0.834825981668284	0.482255504127439	0.675559306862739	1.62564	1.48767	1.54051	0.160536794409224	-0.215967607557498	0.170403272897759	-0.813799803998451	-0.771001417863687	-1.08912	-0.392692015211149	-0.418793676762231	-0.374092695007501	-1.49595	-1.44544	-1.61662	-1.00363	-0.846612	-0.976118638981633	6	Acss2
BC029722	-2.29051	-1.8308	-1.06352	0.407502007939246	0.732751616346803	1.76641	-0.172286	0.0170345078062983	0.894107837550507	0.443521390073051	-0.0416739809206885	0.502550019450442	-0.00349582492231451	1.02472	-0.00751546776608042	-1.05847	-0.500255333338273	-0.0653956263119256	0.170387600867363	1.73985	1.42188	-1.55428	-0.575223479204355	-0.620689363662564	-0.0629454508612482	-0.000508579279549203	0.726846133404315	9	BC029722
Epb41l1	-0.230863	-0.194503441495898	-0.536050961431648	-1.73332	-2.04142	-2.2901	-0.502265437596745	-0.284526979724654	-0.617795198031607	1.06224	0.632810766406487	1.05388	0.871616528170519	0.543849909007499	0.592584434457888	1.49919	0.971954382856943	1.06385	-0.206782555262254	-0.626479953513026	-0.604946584222878	1.10278	0.825299266289325	0.864221120594945	-0.164475293917435	-0.306673426729097	-0.744078832573653	7	Epb41l1
5430405H02Rik	-1.20118	-1.11326	-1.51381	1.61016	1.48396	1.40853	0.217042307658851	0.314488023000419	-0.084572305889095	1.96912	1.64584	1.96324	-0.484315221943122	-0.456471	-0.23758	-0.0792846811131522	-0.339640528370301	-0.160087923687943	-0.456227774964976	-0.556298982243843	-0.702544049480209	-0.660991373149574	-0.278011553463336	-0.342123370642106	-0.836704862143753	-0.711670014674195	-0.397624697178142	2	5430405H02Rik
Gm37790	-1.32816	-1.53859	-1.39241	1.6773	1.0087	1.77981	0.198016234461726	-0.0862403512377111	-0.0186776493077597	1.79848	1.35194	1.93644	-0.792174080291771	-0.762686522303879	-0.350335559087812	0.370481	-0.326866639456593	0.137788647447478	-0.120959133609844	-0.479618160221093	-0.928873350702111	-0.314118154612842	0.0958733618912892	-0.0194192180652608	-0.795046030694269	-0.659368	-0.441270736352684	2	Gm37790
Dsn1	1.60925	1.21711	1.59524	-0.168073193069472	-0.0750452670700151	0.319391823232701	0.838420956976908	0.728232893212239	1.72353	-0.457343794495297	-0.523585	-0.640486515416301	0.146531853503342	0.175471821600437	0.422885325773571	-1.43541	-1.32433	-1.94943	0.465153676141066	0.316771	0.590964565047655	-0.794841657035935	-1.4071	-1.67058	-0.217134985966636	0.0878331021617851	0.426571319361707	6	Dsn1
Soga1	1.04721	0.992003799177355	0.803900577814022	-1.88721	-2.07935	-2.04894	-0.408920399397548	-0.255986478982125	-0.364893317467959	-1.35529	-1.11281	-1.49809	0.758782991320845	0.664558187571917	0.834090139232202	0.643037257952394	0.721530865251307	0.179533455517309	0.389349967514362	0.156386911999239	0.190736002102307	1.04576	0.807052163602563	0.525953635381112	0.540394754869324	0.507141819657983	0.204058958155272	5	Soga1
Samhd1	-1.82392	-1.71767	-1.95672	1.42653	1.3738	1.23407	0.509620698036431	0.710776176152582	0.417187844565405	1.26916	0.972286	1.38331	0.572813833997077	0.446129885142936	0.640784694058461	-0.516347624137406	-0.609730380365207	-0.574251186073903	0.224218645309551	-0.0727304455501035	-0.207324184941489	-1.04488	-0.913074842562044	-0.868693769352603	-0.0546005081273106	-0.321051814898033	-0.499695787472851	1	Samhd1
Rbl1	-0.692029044145624	-0.732475631563048	-0.418527057908319	1.23905	1.15941	1.08905	0.507171	0.396461082316642	0.446502292349826	1.58741	1.13636	1.75782	0.595553138567904	0.409348762832881	0.647204260190526	-1.50122	-1.51201	-1.47209	0.211075	-0.0930027876313175	0.0109154700005227	-1.09991	-1.34373	-1.48079	-0.161419545265614	-0.513546180972484	-0.172579446583722	1	Rbl1
Src	-1.04793	-0.743532991184831	-1.6473	-0.531512507702289	-0.768133360893303	-0.662415770372693	-0.458184755493654	0.211753211765194	-0.930545966325771	0.996154708601981	2.21072	0.239582578246669	0.424683	0.565454829525901	-0.962759867694049	1.40163	1.47324	0.637412219527651	-0.962223830013153	-0.884754539259614	-1.38165	1.37141	0.980050741245164	0.24953	0.356593132797302	0.497214305428326	-0.634490406160695	3	Src
Tgm2	-1.77732	-1.01859	-2.0911	1.35722	1.29491	1.05752	0.608578218883069	1.14509	-0.197036523876242	0.409408952480792	1.02202	-0.150143	-0.0237030126198778	0.154975408039408	-0.567357	-0.593379473615815	-0.183743088165172	-0.960065	0.486765611054011	0.637327588576455	-0.500814678259171	-0.904711686592188	-0.929230467018945	-1.43415	1.16482	1.3201	0.672607716824851	9	Tgm2
Ppp1r16b	-0.642680154511308	-0.634099017435615	-0.613707820993296	-0.0588138355008489	-0.327162992531864	-0.00640575104950649	2.32374	2.12323	2.02551	-0.573250510518837	-0.885497	-0.921738881858271	1.60236	0.597402274859722	1.64749	-0.137892311076437	-0.685868140008633	-0.447231019552477	-0.181968050378183	-0.302134864523438	-0.470018533703119	-0.621944	-0.617641355413718	-0.764962606165462	-0.370042130956847	-0.491585252239677	-0.565090136928384	4	Ppp1r16b
Fam83d	0.657858570070218	0.715462234644602	1.14335	-0.0380823700595899	-0.0723465345440805	0.503727983696936	1.07682	0.984901062019678	1.44241	-0.0747148900274486	-0.495199825935298	0.184037951197828	0.894808027244025	0.441400430585002	1.16997	-1.57472	-1.33443	-1.70855	0.385692692453045	0.277300076357689	0.273642096784775	-1.31407	-1.88723	-1.94934	0.220004816402482	-0.0271625354509726	0.104462139909329	6	Fam83d
Mybl2	0.874845521998569	1.0571	1.96774	0.266442231962809	0.271983230436349	0.545175322974375	1.07026	0.322966319154175	1.86396	-0.542909815770847	-0.631792761358359	-0.732460480533532	-0.262291706149181	-0.729985481875998	-0.305431581132878	-1.56246	-1.4211	-1.34712	1.01223	0.306538452236554	0.779165697279306	-0.342840615377131	-1.58028	-1.5246	0.433022	0.0664298412911224	0.145423367435205	6	Mybl2
Tox2	1.69578	1.50929	1.41864	-1.86667	-1.86589	-1.36452	-0.861173942505563	-0.552488627465996	-0.700985316967912	-0.479093884215391	-0.297025161054316	-1.39731	0.765995792805067	0.571082408205203	0.455372670614634	0.667634406011627	0.913807413947921	0.447140640737049	-0.132310086237432	-0.0133770746772924	-0.00658755431006663	1.02167	0.902874147732196	0.848903	-0.717072778073185	-0.380366342940324	-0.583309151498372	7	Tox2
Pkig	-0.988968232924694	-1.11107	-1.16395	-0.728581	-1.04829	-0.982019855477847	0.424456480360409	0.324084340516425	0.0787130640229539	1.21436	0.625853574185268	1.14597	1.37823	0.792652147460855	1.18137	-0.773020616156684	-1.04472	-0.792194833355518	1.3242	1.09305	0.893898960897751	-1.17498	-1.32344	-1.35148	0.893910581225257	0.509365	0.602595207358407	9	Pkig
Ada	-1.03742	-1.30187	-0.488482860878178	0.249212746604843	0.0434868981723758	0.00590676707241064	-0.0516477950350071	0.179006090136967	0.950707064717453	-1.11828	-1.27995	-0.996769	1.19672	0.906055236563229	1.15762	-1.11133	-1.06389	-1.31113	2.01664	0.662306064478453	1.68103	-0.0904299178288429	-1.0047	-0.402120904163492	1.13029	0.372445622276829	0.706589740790626	9	Ada
Pabpc1l	-2.30463	-1.46414	-1.35135	0.614278	0.749561230393123	0.937477450479059	0.240387834497513	1.13322	1.22693	0.341426043642008	1.41614	0.0223353234226593	0.837940941660939	0.130095107435447	0.0641836439497718	-0.466639455879268	-0.362468637982062	-0.592004	1.20848	-0.0783954933602856	-0.0787561890273718	-0.358955110190023	-1.57072	-1.75677	0.592168207708942	0.993583485801317	-0.123391479393009	9	Pabpc1l
Gm11457	1.00341	1.51195	1.41771	0.206501227266762	-1.06524	-0.0591619676402828	1.07864	0.953100792842053	1.13054	-0.763445890827839	-0.651212656854983	-0.162242801888322	0.92593	0.836477767064449	1.53021	-1.11499	-1.09336	-1.62233	0.305462265155669	0.246252262483293	-0.290680707942318	-1.1687	-1.23665	-1.68659	0.216727067624341	-0.362525955067956	-0.0857802515767646	6	Gm11457
Ube2c	1.24045	1.14005	1.62675	0.169069135680132	0.091233659428679	0.0557641012248844	1.03473	0.298754154473168	0.733457576581268	0.277751730878212	-0.511326550977016	0.334137679789545	0.884427	0.530692414260111	1.10695	-1.55246	-1.64279	-1.78935	0.273165962057161	-0.0829404247496108	0.478872785885656	-1.47726	-1.44816	-1.75053	-0.0219240867664018	-0.189752293275533	0.190242827831415	6	Ube2c
Cd40	-0.889065365319538	-1.04399	-1.0619	1.54111	1.45189	1.36364	0.989663193306165	0.939595812959189	0.783149397856978	1.3972	1.1402	1.35344	0.609013307749943	0.315639305774184	0.508044194111995	-1.02133	-0.915174636531542	-1.08711	-0.337749851620605	-0.406475762744018	-0.620098622957982	-1.06675	-1.0635	-1.17894	-0.483733	-0.578128586541536	-0.638639899854663	1	Cd40
Ocstamp	-0.457509879753807	-0.502471	-0.631930953271695	-0.748245963460526	-0.748245963460526	-0.321275674335563	-0.748245963460526	-0.613387	-0.748245963460526	-0.250811531505268	-0.149167	-0.483536933633548	-0.285973972600586	-0.108253407387166	-0.256607015899014	-0.629197419166353	-0.459594879782271	-0.608238385687951	1.82494	1.39153	1.28241	-0.506821549265059	-0.748245963460526	-0.619381748615261	2.51911	1.79224	1.81516	10	Ocstamp
Sulf2	2.78597	2.48212	1.78777	-0.341843	-0.743986221375462	-1.20948	-0.0284975609108954	-0.185977549890023	-1.01049	-0.388782903469242	-0.455161017207638	-0.963893153514164	0.183421780555767	0.0456282652136579	-0.254535529722809	0.548674823481795	0.943132228506488	-0.707561830348428	-0.343020053965177	0.0639343995713383	-0.557981	0.160276675743844	-0.462667245576586	-1.1808	0.290033902292541	0.194444	-0.650727224943088	5	Sulf2
5031425F14Rik	2.16119	2.33223	1.5389	-1.23026	-1.76594	-1.22324	-0.866471346153324	-0.909299809910677	-0.849145810099045	-1.0365	-1.04702	-0.992716403293731	-0.109233030122808	0.164182	0.0921671990542962	0.146157884231129	0.850113061607533	-0.0453412389491948	0.147763193759778	0.582432544529943	0.321695968645449	0.441985802432644	0.391479480204223	0.127697	-0.015490165873584	0.421604408844412	0.371051397016274	5	5031425F14Rik
Prex1	0.259644366856014	0.402395051280158	-0.0302065928445156	-1.88626	-1.8996	-1.89403	-1.72334	-1.68008	-1.60997	0.565114315603886	0.316961260681418	0.450576957029613	0.901063874851724	0.762649353601703	0.668118911547617	0.645832886897598	0.497380485945958	-0.00327452026718792	0.870267253427849	0.432601067825301	0.441978	0.850250844758837	0.681416318157095	0.310894	0.760018372385695	0.665805705234448	0.243787265729748	7	Prex1
Znfx1	-1.6192	-1.49213	-1.81716	1.57128	1.469	1.31996	0.439499632141065	0.297442801003292	0.157442907831987	1.74751	1.35465	1.72594	0.040747695503417	-0.202657845792192	-0.0955629752176969	0.0103960393637758	-0.0150443962323511	-0.147808	-0.402446656469454	-0.559411931033878	-0.714811562855811	-0.211362219956853	-0.14529	-0.208320092597072	-0.671073661597583	-0.846686631511188	-0.984914	2	Znfx1
Zfas1	-1.09371	-1.11183	-0.989223399024818	1.3023	1.19781	1.2727	0.00361016942601353	-0.119716336644755	-1.05032	2.0919	1.80588	2.03912	-0.0273294456618859	-0.221057	-0.214790280696345	0.258622629063582	0.0321467297785021	0.395739433478767	-0.958139931664068	-0.631261354386205	-0.539586314171408	-0.499191330164849	-0.00479112046857926	-0.0959305514934291	-0.952190589554496	-1.09584	-0.794920078535793	2	Zfas1
B4galt5	-1.29	-1.07964	-1.42426	0.819070878712236	0.61194	0.653617691154529	0.473013165241247	0.492856542837464	0.478710828262445	2.0832	2.11645	1.94205	-0.0210712534354689	-0.119777400354965	-0.161786057075821	0.370303629253219	0.111127261368755	0.206806664654627	-0.753239463761599	-1.01293	-1.25291	-0.120251424816368	0.100082330644051	-0.362014998365279	-0.829054	-0.818129524664995	-1.21416	2	B4galt5
Rnf114	-1.40777	-1.34992	-1.55523	1.17894	1.29091	1.18173	0.550558166380346	0.688799102529398	-0.0302143262153496	1.76306	1.68452	1.7762	0.487028910262759	0.269270724575264	0.0212987500037545	-0.126890549514096	0.0609154894344582	-0.0317896281576731	-0.643648581713941	-0.480485	-0.870198	-0.574362892591211	-0.436795004550614	-0.459893930732203	-0.980649	-0.943656890254276	-1.06172	2	Rnf114
Cebpb	-0.929306495236445	-0.840917715743218	-1.11843	-0.0487260747186406	-0.739081388941754	-0.649478449041031	-1.16436	-0.828516704236119	-1.12189	2.36727	1.62848	2.10748	1.22083	1.34503	0.968684033762676	-0.215482	0.0724012822510034	0.0895336578362732	-0.154722736822362	0.459855553383062	-0.228417160917042	-0.193285354802411	-0.869740080509304	-0.866008643119747	-0.0882404192644994	-0.263359257051708	0.0604016523535938	9	Cebpb
A530013C23Rik	-1.00057	-0.647892937276649	-1.0738	-0.228732557109233	-0.306542835335381	0.388607983362929	-0.484601335386419	-0.0652979657985757	-0.401317929463222	2.33096	2.08075	2.18877	0.921102	0.803555431959379	1.35063	-0.666946905095731	-0.923475665147612	0.121762810719741	-0.274044040461369	-0.182516320899228	-0.383756	-1.1826	-0.859729423151905	-0.985567	-0.404578077669092	-0.125214602716921	0.0110512249643833	2	A530013C23Rik
Ptpn1	-2.03787	-1.59831	-2.43043	1.61851	1.33106	1.25158	0.62745	1.08673	0.368506248860393	0.0695554061743573	1.02902	-0.778235026830867	-0.446507665651482	-0.433228421727158	-0.638158118030279	0.722391342081774	0.156963899957971	0.00116621682714553	0.244369008647563	-0.217609388881885	-0.716940260435904	0.881293025586271	0.768431057419551	0.261538853508758	-0.165782476051707	-0.189190786414456	-0.766287472720429	3	Ptpn1
Nfatc2	0.460712	0.396769087013295	0.192372916004034	-1.94559	-1.92224	-2.11033	-1.41572	-1.28573	-1.32852	-0.118682378154021	-0.301653613111645	-0.215978300771225	1.01955	0.946626392516848	0.779790170832877	0.410919709282088	0.314593811254945	-0.086269612603434	1.21119	0.857268	0.87939	0.473950998837095	0.329141986256627	0.0655196208273952	0.916526492998983	0.848098049693097	0.628289	7	Nfatc2
Aurka	0.781876873956816	0.701092741471267	1.10861	0.812498576458573	0.873258408741604	0.838305746174925	1.4489	1.05804	1.29558	-0.336662104852344	-0.860909914705687	0.0453917844805849	0.596585908186774	0.259487848111001	0.774761033123769	-1.71057	-1.41473	-1.69335	0.0545139227396763	-0.0829724611414854	0.245696261681824	-1.20341	-1.60479	-1.66958	0.0833665769138376	-0.230044438242147	-0.170944806601537	6	Aurka
Cass4	0.653225048644927	0.751201192596781	0.806786016652506	-1.39794	-1.64935	-1.61036	1.39644	1.90892	1.46201	-1.2342	-0.382626002014978	-1.40632	1.06188	0.796490769337842	1.0364	0.111451	0.50271	-0.237222976510663	-0.684796944047577	-0.195069750354287	-0.600114806327503	0.547801490287491	0.272882693701526	0.00803603879965926	-0.847896699983963	-0.434314607244181	-0.636008986474563	4	Cass4
Zbp1	-2.30062	-1.89739	-2.4881	1.3027	1.34541	1.00976	0.465326	0.479783585158941	0.0823641106053965	1.30341	0.990007132210077	1.18981	0.511043710689422	0.457746153175949	0.364267573597161	-0.116093460262488	-0.0454681183029773	-0.0492055655626787	0.0493864	-0.0351637312429422	-0.23394	-0.760450421908833	-0.226182	-0.219194620375483	-0.299597694636309	-0.501573563668983	-0.378040240481657	1	Zbp1
Rab22a	-0.991688077842773	-1.05346	-1.07014	0.792838517714478	0.472433912675731	0.494520698747577	-0.187177368235484	-0.301967078973666	-0.302901946211948	2.61567	2.07222	2.70335	0.133892198609734	-0.0318307953191356	0.255816151942284	-0.112670595437914	-0.364553171403711	-0.278819839413984	-0.352365676702638	-0.656481689962566	-0.569677304150158	-0.521345893241212	-0.476355125358151	-0.561935181657079	-0.472229834288413	-0.706265836018096	-0.528875424384001	2	Rab22a
Slco4a1	1.48957	1.67714	1.46076	-2.03795	-1.78599	-1.83975	-1.55566	-0.999487350839239	-0.897013925388159	-0.219899688882728	0.369307172899216	0.132525123323958	-0.378373399085916	0.607814218070204	0.583203	0.0937886669498585	0.651741408071051	0.345950966010201	-0.493397	0.161442202866584	0.172791429279449	0.434358685381617	0.878003931132663	0.698130793220318	-0.398575623628968	0.491195842275811	0.358377285329722	7	Slco4a1
Ogfr	-1.45559	-1.33936	-1.2319	1.76635	1.56841	1.668	0.376648921815635	0.330273493078431	0.413928646077204	1.64473	1.06246	1.89939	-0.0742041160417585	-0.550767042704934	0.166974048654567	-0.170283	-0.385232456599633	-0.141149269911287	-0.481574	-0.862702515114761	-0.578757092854623	-0.677892598579335	-0.353455521631894	-0.253922606686364	-0.833597822806313	-0.852313	-0.654459982769789	1	Ogfr
Col9a3	-1.23369	-0.912892811933503	-1.23958	1.55341	1.42116	1.75227	0.201936516102375	0.464932903595948	0.514968150071336	1.64031	1.58281	1.75546	0.031403701416493	-0.260347	0.432212	-0.427204477255329	-0.612832068130755	-0.225130967607842	-0.547817686879681	-0.629272759814325	-0.698754817731611	-1.08481	-0.589225809583162	-0.952829	-0.827181343988866	-0.666691003916362	-0.442622687298644	2	Col9a3
Ythdf1	-1.02026	-0.861578006749863	-0.670037449520516	1.75642	1.57376	1.5231	0.291708066579156	0.162412960131573	0.0799785684379601	1.99208	1.40034	2.17931	-0.433655	-0.625008628043292	-0.245772669740184	-0.452799049441615	-0.542881	-0.408697	-0.580329969011392	-0.807737004360204	-0.654424452230719	-0.657610101869361	-0.501818109184463	-0.415934	-0.669114366842861	-0.886287336936219	-0.525161	2	Ythdf1
Helz2	-1.4303	-1.22426	-1.51913	1.71057	1.5913	1.40908	0.357498706731423	0.308214337196646	0.180071108011721	1.74017	1.44334	1.77427	-0.144286	-0.311658296045158	-0.238701776983532	0.0344875460717203	-0.0148420765864235	-0.137670618636761	-0.550305	-0.726579527161747	-0.971089468124974	-0.392221073325467	-0.300833084974446	-0.218276844569498	-0.672628903755153	-0.711780821409353	-0.984440933141937	2	Helz2
Otud5	-1.12641	-0.832685618707369	-0.940223	1.39035	1.33909	1.43166	0.0355597451121858	0.196235365631188	0.0519967943034836	2.07017	1.84072	1.95416	-0.963142840540814	-0.705814322971956	-0.674543758826478	0.164132063868592	-0.0660406834112488	-0.0231257939206345	-0.794882200381531	-0.860958958178817	-0.917354240346932	-0.264587704406941	0.113358421826105	-0.260330786760178	-0.801658157925669	-0.718772503725647	-0.636899009482792	2	Otud5
Suv39h1	0.201856013638471	-0.0335661938540995	1.18712	0.807705712238486	0.502281653312272	0.474398788787065	0.660092212916459	0.283041	1.01825	0.133037565045016	-0.515294912309396	0.863661583155176	0.646588413946146	0.576398299003892	1.07	-2.10107	-1.95017	-2.25648	0.758010455393624	0.0707265322708693	0.824990125698947	-0.943254111035835	-1.24603	-1.21499	0.0180442527332365	-0.386795487972092	0.551450549544303	6	Suv39h1
Lancl3	-0.240918586665534	-0.465427014552719	0.170629904218874	-1.15345	-1.12731	-0.687234532107595	-1.02482	-0.602875662687281	-0.926410631558587	-0.903581054328237	-0.815588869496393	-0.783724606625435	0.585193	0.428856989731264	0.147919648704038	-0.205670055442325	-0.491024934032654	-0.748778018876274	1.67145	1.45704	1.56588	-0.336546242687148	-0.349222501026568	-0.366782928954693	1.62442	1.58363	1.99435	10	Lancl3
Cybb	-1.34767	-0.990063319473009	-1.43089	1.58954	1.70478	1.41786	-0.0601387714442024	0.161778557930351	-0.415170117330055	1.74495	1.5342	1.83445	-0.0583468954360183	-0.0620301403048693	-0.306256391045122	-0.647247	-0.375342824816546	-0.762896321463739	-0.0133514735917164	0.0655083891415002	-0.497463748049251	-1.06572	-0.923765	-1.10746	0.0547868298860584	0.105610909979907	-0.149642952039376	2	Cybb
Mid1ip1	2.31964	1.4498	1.67259	-1.4821	-1.47028	-1.15152	-0.823295990273354	-0.870208801960914	-1.2123	-0.151744502865667	-0.384089296328967	0.985177510876775	0.667865438044242	0.724889888761694	0.445629741244816	-0.0838509733135794	0.653610415788947	0.484529910026423	-0.519601291595817	0.595561709913542	0.292909722357287	0.663769	0.213497112678226	-0.252527124186386	-0.632309420337525	-0.743964577642674	-1.39168	11	Mid1ip1
Cask	-0.340013	-0.397513907728995	-0.586588157970204	0.895259667505226	0.949962235820129	0.582478677206634	-0.371928774405068	-0.352580633681791	-0.75308	2.58583	2.33673	2.60548	-0.211304271930076	-0.463883987127272	-0.530126790388188	-0.423127691487091	-0.559767172576741	-0.440883771683562	-0.322779407597553	-0.433330555988616	-0.550477788181444	-0.567017	-0.430572293083109	-0.628177625267366	-0.476777743705856	-0.559386	-0.556425121277441	2	Cask
Gpr34	1.2083	1.84328	0.732454131481941	-0.358238458885083	-0.633935043992681	-0.392714	1.73588	2.11106	1.08255	-1.33165	-0.788578884947393	-0.935208461205148	0.574315	0.301330322669757	-0.260175500475667	-0.647774306181106	-0.838706219620979	-1.60463	0.612475498786269	0.191607144635013	-0.142337557513721	-0.951296490613431	-1.18675	-0.842213830977245	0.320783259091315	0.450816642171385	-0.250641823483305	8	Gpr34
Slc9a7	-0.237221317466464	0.526565573731149	-0.865871693270821	0.225097	0.283605101339688	-0.0175996177502358	-1.29186	-1.00281	-1.22783	1.19254	0.656760287389483	0.585012588138412	-0.955954735829828	-0.877011352786961	-1.27935	2.08626	2.08148	1.47695	-0.250548763565393	-0.672023470656703	-1.23721	0.762924142139165	1.0023	0.251510844014499	-0.416832537550698	-0.270018832505649	-0.528865278253783	3	Slc9a7
Rp2	-1.17874	-1.0823	-0.943000863399984	1.31965	1.22342	1.46137	1.89479	1.59142	1.53179	-0.249820301050686	-0.535706402819601	0.0320038489346033	0.759135268492528	0.326300136825507	0.781871706065467	-0.927375999120295	-0.872582	-1.24829	0.509675912750545	-0.0289729062847997	-0.222684618901135	-1.07071	-0.775825160641709	-1.11933	-0.151015704649853	-0.620028296338312	-0.405047	4	Rp2
Uba1	-1.15936	-1.09728	-1.30946	1.39517	1.34192	1.3986	0.217194755801501	0.0259519166798421	-0.246651513276979	2.27651	1.52555	2.02415	0.0925983303914698	0.00898977487335192	0.220895105419318	-0.309486416614831	-0.424287412238569	-0.257417672866987	-0.626425	-0.765757190803605	-0.677715083229648	-0.720238259797137	-0.533248474767107	-0.379358559240609	-0.691748717687597	-0.957601	-0.371494736052373	2	Uba1
Syn1	0.166542903552157	0.403633971399031	0.373553295038192	-1.81924	-1.68302	-1.64311	-1.16149	-0.650776269090939	-0.906851017122416	-0.742899903221585	-0.698306428536545	-0.709748236538763	-0.125163	-0.106214853999424	0.0711571944047165	0.947340449201232	1.3501	1.27071	-0.0392386319711371	0.0818787257971678	-0.0315740169315506	1.47538	1.77196	1.58049	-0.138048225639346	0.571333969280693	0.391613237716288	5	Syn1
Dock11	-0.964436913952717	-0.852272287766961	-1.00659	0.432754257228714	0.578591	-0.355317109644489	-0.816283669949945	-0.654461623756695	-1.00062	2.48628	1.95635	2.65662	0.655160254988241	0.525014389479854	0.423042333836152	-0.477110291761894	-0.511496199366652	-0.672735212692269	0.280103980851055	-0.0485265574009198	-0.269517087886418	-0.742440687010401	-0.596819477269548	-0.772885070887162	-0.0166381338699061	-0.179767633922505	-0.0559837685066507	2	Dock11
Il13ra1	-1.16854	-0.987825833034344	-1.14492	1.66738	1.72217	1.65026	0.846964358799563	1.26221	0.460527264306499	1.27651	1.29845	1.24892	0.125138145828484	0.0470446352121441	0.0654400649913519	-0.940590170133979	-0.845663511968859	-0.879869373368684	-0.625484204528984	-0.371321431798733	-0.791080510528916	-0.969847289042135	-0.778655469581651	-0.918316052110212	-0.315756373440432	-0.420743997947453	-0.5124	1	Il13ra1
Lamp2	-1.26249	-0.881178413987406	-1.20482	1.14322	1.30094	1.15237	0.0417521171082906	0.272152931410394	0.0516751302076659	2.07503	1.90602	2.30935	0.0284996638671061	-0.0737928007139195	0.168094660296461	-0.386431987621515	-0.279294262665031	-0.441494668358105	-0.481275286702142	-0.657748970172531	-0.864696690790308	-0.776884577239842	-0.422962051055316	-0.690063717864471	-0.675798369368514	-0.625404567319776	-0.724766585552758	2	Lamp2
Zdhhc9	0.456290066572908	0.525465636876935	0.723539343998261	-1.9455	-1.83616	-1.74632	-0.828564604223771	-0.614176076087008	-0.186840656209889	-1.58157	-1.46706	-1.3861	0.499791673473315	0.498562207683121	0.392284276087609	1.02722	0.952274467838474	0.94897	0.735848023568686	0.712423	0.727009237461532	0.358286403850366	0.628326941261364	0.622030323348477	0.592536421858637	0.438869080335013	0.752569643930884	5	Zdhhc9
Stk26	0.215786775912154	0.271867980192664	1.42354	-0.0552109490568867	0.655327139752167	0.578725304983995	0.995644069465498	1.36729	1.98132	-1.16741	-1.29326	-0.327551018787798	0.595073734004328	1.1974	1.47941	-1.23827	-0.836320449991689	-0.888934	0.160203466522511	-0.261880275971157	0.478109552887256	-1.31822	-1.19017	-0.857364	-1.20589	-0.697876282185588	-0.0613380461319762	6	Stk26
Rap2c	-1.38047	-1.20637	-1.2245	1.55082	1.66984	1.24339	0.875481909997907	1.00737	0.702998364165459	1.11617	0.882633	1.31262	0.67741	0.576358619133229	0.639690071036013	-0.937990296985657	-0.810155520360216	-0.847525959905221	-0.0122236258547022	-0.217569464202347	-0.470086660512849	-1.22506	-0.908277833709393	-0.906839070437465	-0.613993119032561	-0.666479641893922	-0.827226799514866	1	Rap2c
Mbnl3	0.730269733871797	0.771654493654931	1.15038	-0.0753905058217241	-0.127752828732805	0.688767700398737	1.81948	1.07243	1.5905	-1.04477	-1.63882	-1.22243	0.474618701970948	0.484892539099157	0.431344666863733	-1.17375	-0.978171751540781	-1.66263	0.977001054976116	0.241438471892369	0.625213279434168	-0.507678257157305	-1.04352	-1.42257	0.344425658277711	-0.362136789742494	-0.142798048535996	6	Mbnl3
A630012P03Rik	-0.917771567579419	-0.917771567579419	-0.917771567579419	0.844001610049794	0.687714708403294	0.461226211951125	-0.469736841931869	-0.558126893678036	-0.563723471560966	2.56201	2.05977	2.52687	-0.580934093293394	-0.695615996114353	-0.688405515590589	0.514471288859027	0.287846728904442	0.192382467528096	-0.382573364754558	-0.917771567579419	-0.617680849931148	-0.036866	-0.156958177855209	-0.0351570601991869	-0.495691945814097	-0.662205	-0.521538698504879	2	A630012P03Rik
Phf6	-1.07195	-1.01713	-0.825246619427266	1.58033	1.65718	1.55182	0.931573853478554	0.922200342390385	0.858368206363731	1.20074	0.62395	1.53683	0.286986944651198	0.257984125683764	0.596980376489994	-1.1055	-0.988796262072228	-0.947449207027904	-0.0868391805674431	-0.307843617238254	-0.353648467100526	-1.25171	-1.09038	-0.935881125280998	-0.668704372650462	-0.747977187104373	-0.60587	1	Phf6
Hprt	-0.533998560315404	-0.467272788154239	-0.258957756801036	0.988103171351337	1.10381	0.968114879086499	1.91624	1.93141	1.97253	-1.72331	-1.62028	-1.54314	0.383405766273054	0.287742734110089	0.538375085237013	-0.654041613835327	-0.588884427498874	-0.971139343858287	0.234294837402253	0.0866946184935008	-0.0997855963398345	-0.456330959782717	-0.404784594620793	-0.446611575173622	-0.226548	-0.140787127294011	-0.274842249805186	4	Hprt
Ints6l	1.92462	1.73236	2.10587	-1.36495	-0.965771	-0.922916363412625	-0.0331987964085032	-0.0505970293786068	0.157576799006173	-1.72785	-2.10762	-1.58783	0.365483041480628	0.0700868647010559	0.728343811359761	-0.0651639441974305	0.285516854714668	-0.14994	0.308782892421127	0.137840484591643	0.279867355880421	0.323116170975969	0.366720351302536	0.127805087586467	-0.0558587718392531	0.0650335396029589	0.0526746004139592	5	Ints6l
Fmr1	-0.853184055621711	-0.713041737759196	-0.578357021253845	1.39048	1.63321	1.78622	0.018496706934043	0.0477522547623724	0.121962725143314	1.75143	1.84412	2.16829	-0.503108	-0.331653679439382	-0.279397172730276	-0.310933448278234	-0.616633670575566	-0.446593061124346	-0.477695138214473	-0.558179542578155	-0.605445953058206	-0.650729836667203	-0.758157994562761	-0.618191	-0.798513499875912	-0.947847908891546	-0.714290901720967	2	Fmr1
Mtm1	-1.20499	-0.99198	-1.49332	0.234561530822265	0.441267437753006	-0.208857250311739	-0.758134867205349	-0.410175141855403	-1.15478	2.47031	2.21052	2.23991	-0.0262107214172622	0.162028727422777	-0.318921499617887	0.394655467460121	0.0633558084179793	0.300921340348055	0.203671822412047	0.0117103120303845	-0.451619361570338	-0.799805332797747	-0.790807476449824	-0.920503	0.212942733404445	0.241692784065227	0.342546	2	Mtm1
Vma21	-1.35203	-0.626727429584464	-0.777086568312588	0.532488666415252	1.05634	1.11678	1.00385	1.36225	1.11907	0.875915902838401	1.34159	1.32453	-0.189101884845352	-0.227524524861264	-0.260616	0.375701352391936	0.597055539064186	0.664810996524957	-1.22372	-1.00666	-1.71773	0.215638510500509	0.0593899385561291	-0.385058621211047	-1.50356	-0.831258304056488	-1.54436	1	Vma21
Nsdhl	1.82138	0.849855664229095	1.70811	0.786253379437323	0.505147464659813	1.06258	1.5936	1.1013	1.64935	-0.641822667578956	-0.739365938611129	-0.156049410147737	-0.410401256748628	-0.239853	0.368338575781635	-0.916274	-0.716908972759289	-0.856126447934235	-0.0564946061249693	-0.614729282201447	0.148722774716726	-1.22645	-0.878710629092669	-1.22763	-1.14219	-1.08057	-0.691073312097308	6	Nsdhl
Abcd1	0.374572228122863	0.493191	0.331602956015757	-1.12599	-0.870420416907125	-1.5562	-1.97204	-2.36477	-1.6948	1.71156	0.718284644090795	1.69262	0.316783284499279	0.310618546915824	0.436381564420345	0.707108914955331	0.552200659266579	0.442410973905131	0.494115667706418	-0.022190462909021	0.307273768990938	0.426463895379021	0.424816744479572	0.424954381705876	-0.190175145699347	-0.287993104522823	-0.0803734484090843	11	Abcd1
L1cam	0.550594244457482	0.485401019236298	0.738111595203877	-1.89278	-1.85503	-1.77216	-0.670020630177012	-0.773941920673594	-0.155875340632302	-1.60519	-1.58426	-1.272	0.490703329893336	0.351993	0.906033022516044	0.952270280943675	0.723382815299733	0.595278538886338	1.04994	0.517735815550729	0.750120979172878	0.739431988055905	0.498921784198945	0.456628530061726	0.603516895625632	0.680451991371494	0.490736584725593	5	L1cam
Arhgap4	0.663723647800524	0.662339352668096	0.935633397584338	-2.01061	-1.82456	-1.60692	-0.559401024984689	-0.622777896550385	-0.103958783072613	-1.85896	-1.19724	-1.66859	0.451874397471873	0.341371674890661	0.665546053764079	0.802358	0.622956672222637	0.678150890211768	0.778068232590018	0.456538110256723	0.799473108733802	0.701267954936814	0.577341388541065	0.730150244743389	0.527180639950888	0.503098218737873	0.555944892344507	5	Arhgap4
Mecp2	-0.885050325516585	-0.840905084301049	-0.845356848656305	2.08683	1.92109	2.18995	0.446101840600642	0.266144	0.366045576111226	1.3174	0.949496	1.33857	-0.166640998860648	-0.687449305158654	-0.274189253798327	-0.199527610519082	-0.414137005228472	-0.652646473493517	-0.741545512259883	-1.14511	-1.11172	-0.176194137345294	-0.262025468191474	-0.258097273210897	-0.744885150571741	-0.752023180028394	-0.724115	2	Mecp2
Dnase1l1	1.35455	1.16871	0.917034583779288	-1.92223	-1.79967	-1.78633	-1.12072	-0.871166629214393	-1.23137	-0.470911872650031	0.0861546850486762	-0.476757029163177	0.201769780326022	0.453641894353638	0.117615850435049	0.741872873257749	1.38098	1.08687	-0.581926	0.272316503459441	0.0186210005145318	0.733427656807776	1.30457	0.986194795679049	-0.566637053663943	-0.00850153413712836	0.0118919980797805	7	Dnase1l1
Gab3	1.35941	1.33285	0.931438280563457	-1.82925	-1.62427	-1.75774	-0.700925608383702	-0.506271687739536	-0.391180290890394	-1.3551	-1.31378	-1.23638	-0.273104994456517	-0.34763	-0.337969168976701	0.573206216432577	0.846445885605081	0.132389834198929	0.749476533657967	0.737744	0.500351273464388	0.830347638363514	1.11312	0.500360472410599	0.515331627443644	0.957694513843303	0.593431765189663	5	Gab3
Mpp1	-0.752867836630408	-0.493666124741144	-0.858202270825895	1.44097	1.49271	1.46036	0.781030129161241	0.796332227131734	0.707443007576473	1.69587	1.41877	1.95995	-0.282730802626151	-0.412029900130235	-0.330527582238976	-0.408425387294516	-0.222941854594052	-0.372767898235199	-0.848024494710043	-0.577242921141517	-1.12051	-0.753620354255195	-0.553125684370608	-0.904228451976004	-0.921398661053066	-0.753781852190538	-1.18735	2	Mpp1
F8	-0.936436203914231	-0.771712643368345	-1.2141	-0.0599909563204949	0.0116568972753242	-0.300070790547611	-0.248316790301775	-0.290322857046685	-0.588158008268383	2.72817	2.54811	2.48346	-0.0605908552365332	-0.145865789865271	-0.38309	0.207567	0.0293318844954765	0.234675830776842	-0.493299080259465	0.142783881122052	-0.644240096910598	-0.511453573905317	-0.676969215352573	-0.780766441943714	0.0798473946657681	-0.0955731377455459	-0.264641344991693	2	F8
Cmc4	-1.1241	-1.02684	-1.24387	0.787517051561332	1.21197	0.476555634371202	-0.156814491000786	-0.055772975269806	-0.771685722492607	2.06837	2.42081	2.14553	0.343487051613004	0.605788102216662	0.293193897037177	-0.684945871638138	-0.606867485782546	-0.468404116160351	-0.533069356427182	-0.00700393880109437	-0.277095	-1.1361	-0.703371838500432	-0.606126816902863	-0.234426499019135	-0.369172126004551	-0.347554878986012	2	Cmc4
Mtcp1	-1.11888	-0.970033662838466	-1.17744	0.770386540806006	0.837959382229222	0.577531585049212	-0.102297167018329	-0.103508658584946	-0.679541081213729	2.19377	2.51127	1.99842	0.454485785371667	0.682543434948424	0.151073084947198	-0.856234744680374	-0.506837752862375	-0.407889521777609	-0.476684536161519	0.135232	-0.232014504413952	-1.12775	-0.657588766359384	-1.04939	-0.275831653482663	-0.299887417920852	-0.270859924852087	2	Mtcp1
Brcc3	-2.09796	-1.49364	-1.93003	-0.0623754240343757	0.509342781156281	-0.0411163806199113	-0.250532291758091	-0.112611125789104	-0.0852381135179636	1.65393	1.69147	1.57351	0.901121634926575	1.0257	1.17665	-0.148380638180682	0.271218678931151	-0.576222	0.584767830126726	0.420421979081766	-0.026368639335717	-1.34019	-0.612751316579407	-0.832197327156778	-0.297560190961777	-0.136543	0.235581193151594	9	Brcc3
Tbl1x	-1.0932	-0.965862796176345	-0.983530444483181	1.71109	1.66137	1.59951	0.591204229966396	0.627569923029761	0.415323424789269	1.76472	1.22757	1.96061	-0.341647619161138	-0.714272575787123	-0.232233694213979	-0.471958381922196	-0.525348356504872	-0.708720672685845	-0.497553845630287	-0.885483	-0.852656	-0.504500467703129	-0.403994340915065	-0.550619398087988	-0.621731323726593	-0.567608198037375	-0.638045515361588	2	Tbl1x
Prkx	-1.22649	-1.10403	-1.27535	1.46071	1.58815	1.45297	0.515615303476483	0.817407483920968	0.602186835520959	1.53343	1.41522	1.73167	0.272559208233603	0.209588396201955	0.341142662476025	-0.762222082339618	-0.536330651241809	-0.684357510168384	-0.458003107110361	-0.485175165952892	-0.754115024735828	-0.895899879682732	-0.673533903911288	-0.748797605796024	-0.799703502735044	-0.693670260611632	-0.842971	1	Prkx
Prrg1	1.25873	1.10677	1.98764	0.642018222518147	1.10288	1.22024	0.607653724632982	0.275099832879505	1.5792	0.121735834476727	-0.204793392758685	0.493574889124933	0.0502201696215528	0.105766246469164	0.571534111755187	-1.26209	-1.50239	-0.872981225192382	-0.799910043519441	-0.993245076724352	-0.674461981714461	-0.750209045162691	-0.377439102642987	-0.0328841345096707	-1.89854	-0.867982240810019	-0.886134625470516	6	Prrg1
Gk	-1.66097	-1.17396	-1.02558	0.397107724054592	0.795428023589895	0.844528118501428	1.32927	1.98016	1.7619	0.546799894859784	1.51729	0.987793	-0.778729	-0.757802535479669	-0.710507631094196	0.244475708491182	0.319799958915206	-0.00488240646606801	-0.702483958491647	-0.697438622403274	-1.19772	0.245554262876454	0.426850700425645	-0.183679464965086	-1.14461	-0.390258641118617	-0.968352489179868	1	Gk
5430427O19Rik	-1.32095	-0.861071596303035	-0.981133672713058	1.35541	1.80576	1.58743	0.606127919507072	1.12018	0.745349497735772	1.17168	1.44618	1.2802	-0.786941943364957	-0.604493770424488	-0.55357	-0.118302030349773	0.338677110132501	-0.0103695108909854	-1.14175	-0.779553235121175	-1.38259	-0.278873495430402	0.0536438373942545	-0.182888589995703	-1.02626	-0.472526367954423	-1.00938	2	5430427O19Rik
Pola1	0.293706225740886	0.300429741236965	0.932044964059395	1.29983	1.31949	1.86089	1.11396	0.753886816347942	1.59213	-0.824552314382356	-1.12738	-0.558167472739906	-1.31777	-1.33719	-1.13995	-1.19362	-1.34057	-1.2104	0.578399473249592	0.357597303901058	0.604429509278818	-0.183509870957209	-0.517783374743821	-0.801437	0.0439355311206386	0.102293614800163	0.399315783142752	6	Pola1
Pcyt1b	1.67716	1.77911	1.4518	-1.5468	-0.587557968204487	-0.516371225415159	-0.981074705333204	-0.328972	-1.02671	-1.62058	0.309727	0.256757221714435	-1.60904	-1.02172	-1.2348	0.150303266038781	1.17971	0.658241502416816	-0.435653633042913	0.559438728942621	0.0635555683839357	0.875558396181732	0.00726531470393613	1.13828	0.522336722669352	0.374886	-0.094842356208498	5	Pcyt1b
Pdk3	-1.00353	-0.979770130736967	-0.837471833101273	1.85491	1.87183	1.94074	1.0496	1.02935	0.812171394321269	1.05158	0.689300296749178	1.28996	-0.0351733866161279	-0.323022934028963	0.00345539188251183	-0.892467175457159	-0.811291027213115	-0.983791061641234	-0.302953065322836	-0.448420417057852	-0.563401299845157	-0.896928857438096	-0.864805549932565	-0.944817369235822	-0.601654	-0.570737971465541	-0.532663176843767	1	Pdk3
Msn	-1.8372	-1.39294	-1.69726	0.902111020159717	0.878395731050755	1.05602	1.16483	1.33482	1.18025	1.53867	1.13504	1.67736	-0.0343562474508851	-0.354860127079036	-0.0308898599770592	-0.257227855013778	0.0854840284212838	-0.400327200821363	-0.589253452077737	-0.742448918286588	-1.29591	-0.371411	-0.0143903060849236	-0.549611162577686	-0.522629847833751	-0.234290068310536	-0.627995596900144	1	Msn
F630028O10Rik	1.52786	1.88945	1.16905	-1.48681	-1.30533	-1.13679	-1.80519	-1.48558	-2.06498	0.435605	0.141407132008278	-0.120866030346879	0.327339592751658	-0.0708834719526836	-0.0791055762045126	0.353013366204374	1.45298	0.244529484501264	0.126512854381136	0.337129216444065	-0.0425060684479377	0.0515364047876798	0.862591657803122	0.0613128503529655	-0.0998329283211946	0.310548122529744	0.407019674732302	7	F630028O10Rik
Stard8	0.814014174196844	0.789604228858449	0.512767419595086	-0.714857394464052	-0.519626601254824	-1.38443	-1.69368	-1.55088	-1.90406	1.94407	1.45087	2.23023	0.337715758955337	0.367701197587369	0.309174904433455	-0.0158640311243312	0.354215249956478	-0.261405227878259	-0.316778775746515	-0.227075432715954	-0.240683138992778	0.495852692279381	0.465242681699616	0.221580078721338	-0.479699	-0.388664243935561	-0.595329182130155	11	Stard8
Kif4	0.735635664170185	0.571020448550005	0.846909548031704	0.714070904604137	0.522395200762648	0.700300378075607	1.0809	0.824893871061353	1.04645	0.657008298591324	0.267397637481977	0.701706452011962	0.582401396636087	0.250623736773719	0.676847327764987	-1.6738	-1.47587	-1.98354	0.266530140301878	0.0207558191402463	0.0845464164601232	-1.32658	-1.80103	-2.07898	-0.0712330204579879	-0.138448191334563	-0.00091174641137522	6	Kif4
Gm614	-1.78214	-1.33121	-1.7488	1.12911	0.873879999349193	0.0948004806882175	0.803579923259338	0.651759072180844	0.0234052963491637	1.93703	0.975986496765059	1.91779	0.733488583564382	0.468426	0.529531659161143	-0.408195096376315	-0.590941299559455	-0.554744039738238	0.244890280615381	-0.0612585031923487	-0.116403288790238	-1.2859	-1.13253	-1.25939	0.00088571449287381	-0.168485558327492	0.0554316740966161	1	Gm614
Gm20489	-1.57306	-1.32559	-1.77547	0.758857346083857	0.522021310929156	-0.0648015645459252	0.812994186705049	0.776534202556927	-0.207494058644685	1.96437	1.4703	1.59049	1.01887	0.677751027462832	0.558699330170953	-0.595571181132812	-0.733002544773383	-0.517898493329325	0.087223765263934	0.216316320026714	-0.0545399238798184	-1.3656	-1.16348	-1.26163	0.196528729996197	-0.129043916134575	0.116223248230466	1	Gm20489
Il2rg	-1.57363	-1.16372	-1.47558	0.220129221359402	0.386922445941476	0.0763645666498916	0.801677	0.533123354080755	-0.163424	2.21267	1.67379	1.68471	1.10159	0.517080402012573	0.651791287335563	-0.715955998138224	-0.825657042082238	-0.657826218869313	-0.0858831512507357	-0.102939486519486	0.044546273410786	-1.51666	-1.0468	-1.07069	0.249667270385817	-0.113671525081125	0.358373758298049	1	Il2rg
Nhsl2	0.610027102957224	0.152184985398052	0.215841705593676	1.60936	1.03778	1.53635	1.57239	1.6673	1.13689	0.763919479547649	0.500967485030345	0.67756	0.0927844419771123	-0.226657247322689	0.0177241446975978	-0.993936550062197	-0.590542525074513	-1.01753	-1.19672	-0.716098683449516	-0.946306708334356	-0.716168767670832	-0.620205386535826	-0.677758	-1.28671	-1.19965	-1.4028	6	Nhsl2
Ercc6l	0.961803727303644	0.650245869063479	1.08772	0.946242695937388	0.754921419497379	0.298661370591866	1.13285	0.486430134866834	0.876997443041747	0.650777953652561	0.291754207916672	0.888788947793176	0.282744587953994	0.231358079163825	0.417176713383235	-1.80524	-1.57421	-2.05904	0.384869887928259	-0.195500752474157	0.324342443152026	-1.19436	-1.67543	-1.75259	-0.335897725967091	-0.444085464788122	0.368668	6	Ercc6l
4930519F16Rik	-1.71106	-1.29314	-1.68527	-0.162667464404105	-0.411885051212993	-0.413298412985386	-0.703706632118315	-0.462469464409524	-1.54883	0.945333579902563	2.35914	0.371851129525566	0.568034	0.808013485384207	-0.112723351447585	0.914213089482898	1.63054	0.985123741047438	-0.760292	0.657141865208685	-1.06032	-0.0428972623212954	0.462010156225653	-0.206734468210982	0.470024524875518	0.614063540198482	-0.210195522270657	3	4930519F16Rik
Chic1	-1.54997	-1.25915	-1.6541	0.691014048823815	0.994553231166354	0.869995089603892	-0.596939571219607	-0.541269955321557	-0.455149	1.89813	2.02291	2.22513	-0.408746647468599	-0.414628891432631	-0.327350891712919	0.794475603564823	0.346716368462298	0.700306715450493	-0.326260550766694	-0.702091953740439	-0.703624351641414	-0.209908259087785	-0.181666372332338	0.151172222289886	-0.559572638323538	-0.526790488359222	-0.277180024466052	2	Chic1
Atp7a	-1.67192	-1.30443	-1.7333	0.845147896009355	0.932077256672036	0.978824292722202	1.69567	2.05193	1.76018	-0.932731744561342	-0.653421266357384	-0.815638338753786	0.567660031093387	0.592874575962546	0.969275	-0.340477705930653	-0.0617318998081452	-0.686026196484544	-0.082348388262832	-0.503764693491408	-0.919330019821549	-0.000673353852470712	0.267077648561552	-0.350049590105827	-0.120817657232677	0.0551117051056435	-0.539155557349463	4	Atp7a
Tlr13	0.143753426454329	0.331381365410244	0.131565227416076	-1.45098	-1.03835	-1.94132	-1.81806	-1.82504	-2.09774	1.30702	1.1303	0.758927888878732	0.230896590801983	0.130650349029395	-0.346855319175176	0.609170371986304	0.909767174520906	0.341608519473162	0.366007906698586	0.412522577684647	0.0125645010130648	0.683327861439259	0.847449121425627	0.586188016800856	0.598992068638585	0.735171087205507	0.251081966171389	7	Tlr13
Diaph2	-1.2688	-1.02495	-1.19356	1.00159	0.990457184807408	1.16304	0.332741791056028	0.369720963442926	-0.0291890490966224	2.20609	1.86913	2.18971	0.393550466078679	-0.200849016671894	0.321871699582616	-0.309498893109378	-0.583529364733783	-0.600549855647623	-0.247032123644656	-0.731005098912019	-1.07494	-0.830029192634071	-0.480391037035939	-0.866530058922056	-0.499702321890218	-0.398369650754862	-0.498971728360621	2	Diaph2
Cenpi	0.519709935392105	0.451040786435159	1.00021	0.956923029281807	0.967888990481331	0.818868574256691	1.31869	0.959904317704871	1.41674	0.320193	0.0545227496685249	0.439408295977525	0.221617	-0.0927459997399241	0.431559553831611	-1.76912	-1.42953	-1.97899	0.195740963646506	-0.0150840515258813	0.201844892567519	-1.11407	-1.59551	-1.93126	-0.268329539921064	-0.166864770258209	0.0866322588674714	6	Cenpi
Hnrnph2	-1.62347	-1.26866	-1.48743	1.20668	1.32468	1.29132	0.598377009661843	0.956860768487951	0.246394835885534	1.49368	1.60045	1.41461	0.563984507297312	0.364496085832418	0.286201458083376	-0.845179661902996	-0.177689921618999	-0.750118822449814	-0.263062149727257	-0.0408962249084188	-0.709066	-1.05515	-1.01342	-1.14183	-0.115971501097165	-0.0423777457177596	-0.813398	1	Hnrnph2
Radx	0.780296562335796	0.538568157018448	0.847227926336205	0.122240875193519	0.31379	0.135032632220635	1.451	1.27173	1.28177	-1.58425	-1.40245	-2.18395	-0.675388116159637	-0.874030190240438	-0.254557665187359	-0.537466438323121	-0.620535	-0.902598563506059	0.730459	0.422132639466098	-0.102316417429693	-0.548857869845887	-1.0915	-0.599796847335936	1.50284	1.17961	0.800988656210154	8	Radx
Tsc22d3	2.12413	1.76708	1.02986	-1.5326	-1.7737	-0.742943037065217	-0.686027307211859	-0.658741242034913	-1.41845	-1.37913	-0.676304058043948	-0.798936350966419	0.559563938909064	0.774971966984044	0.138608065685283	0.718118254803049	0.960541054322826	1.1165	-0.132842038362665	0.685632547047496	0.822529107568197	0.185962667349355	-0.177555204396504	0.0327060278273679	-0.168803678524935	-0.676127067258265	-0.0940453895869463	5	Tsc22d3
Ammecr1	-2.04659	-1.80048	-1.79143	1.28511	1.41927	1.35419	0.516074459554952	0.762641354093581	0.130702785136835	1.04109	1.32981	1.48176	0.352593332254431	0.469895766487336	0.356392340049714	0.0411136952999665	-0.462068477436864	0.0800226280435004	-0.161203	-0.392155647520557	-0.588105	-1.05141	-0.828128628094996	-0.896511008704321	-0.275328028644188	-0.209654204842229	-0.117606164354496	1	Ammecr1
Apex2	-0.576257307429259	-0.442527052568473	-0.337825	1.09424	0.956096422013643	1.51619	2.39891	2.15637	2.15332	-0.510039027584305	-0.623764473663575	-0.758162708668937	-0.584259	-0.732625892945948	-0.647160040225565	-0.141196661712437	-0.375663202900916	-1.1064	0.149600233394115	-0.423724196883163	-0.386262369303587	-0.447836103826573	-0.759033776158606	-0.793658823861076	-0.0952200354010122	-0.340573630663938	-0.342529592316725	4	Apex2
Iqsec2	-1.0539	-0.969521659546598	-1.15028	1.18536	0.850835	0.609261388578161	0.511918	0.468399063199954	0.368719265220685	2.45427	1.87765	2.2078	-0.111224137080189	-0.316715461874528	0.117906632896771	-0.416431	-0.506480072496675	-0.979636147656138	-0.542912790411413	-0.795515149911012	-0.767725898182649	-0.253660679582913	-0.147205551068782	-0.277097854007065	-0.919892090646597	-0.736905653643486	-0.707020241082631	2	Iqsec2
Klf8	-0.652475596723644	-0.686658188272793	-1.05994	0.639244307723671	0.546177	-0.529126107324781	0.242074	0.044271179097333	-0.752495613532717	2.43416	1.79821	1.81018	1.44126	1.08908	0.884923834454497	-0.520052401866415	-0.515890359319942	-1.13295	-0.034854603653006	-0.174121371070515	-0.670773	-0.666939928969772	-0.780333003261859	-1.32423	-0.228465011504849	-0.633175476039579	-0.567113232516317	2	Klf8
Kctd12b	1.70254	3.08564	2.37767	-0.604365557783366	-0.511470929997084	-0.780948430629485	-0.557010665891257	-0.693439224736702	-0.443977816640059	-1.10582	-1.06377	-0.264231587841929	-0.109540951673025	-0.747684070662638	-0.400040922468187	-0.0371058659073113	0.348993243063812	-0.649133554639133	-0.454907845335588	0.658252385589521	-0.193113715881795	0.375368311501469	0.0337327145097329	0.0124053576922485	0.16044	0.688043483008603	-0.826532872347718	5	Kctd12b
Rps6ka3	-0.902653838808577	-0.916596981265724	-0.772094949206214	2.05931	1.77126	2.34928	0.610218596918952	0.868563	0.433123187376363	1.06238	1.19518	0.858154376370914	0.0471155503817502	-0.163819039962874	0.0262843470805687	-0.704712426200532	-0.763015262736371	-0.790087703344216	-0.619768694491791	-0.756298	-0.997936614177169	-0.712292123371916	-0.528911	-0.635561071110601	-0.624812679277889	-0.631694934469059	-0.760619497206418	1	Rps6ka3
Cdkl5	-0.718280008626584	-0.458682031236419	-0.666564577299694	1.23849	1.53111	1.31571	0.0588821860983248	0.266169295440124	-0.0299483691989642	2.15209	1.88598	2.19836	-0.290679393648727	-0.398811195753466	-0.228956795116494	-0.375168920280213	-0.239558	-0.413692961287606	-0.721335040261593	-0.543509357208949	-0.710368476129379	-0.750133863760718	-0.529759523251791	-0.864688087661172	-1.15011	-0.858577939412854	-0.697965670662413	2	Cdkl5
Reps2	1.33814	1.85025	0.953799880329679	-1.40042	-1.29993	-1.2956	-0.120501984327471	0.402679263121863	-0.0081839379385468	0.467386	1.02345	0.371183546059895	-0.956780566407485	-0.731707238044673	-1.00834	1.32149	1.34178	0.735832	-1.02035	-0.765926701052005	-1.2515	0.866805672926711	0.912932378268156	0.234792049374916	-1.0198	-0.254711291216941	-0.686764183790578	5	Reps2
Ctps2	0.611506764651777	0.814058076782607	0.616318036246177	-2.55231	-2.14444	-2.57508	-0.623762446222689	-0.878062153160241	-0.373438313216726	-0.202014595992247	-0.202591114444749	-0.184876602858281	0.00170546975052472	-0.114021333090489	-0.0415375606072807	0.717903848677023	0.795910904604933	0.336917299103561	0.911918024779127	0.605851474927231	0.548022399579367	0.614926407995482	0.570057978022195	0.479617558195322	0.734376753618126	0.780036420952447	0.753008981826713	7	Ctps2
Pir	1.17078	1.13043	2.06542	-1.08718	-0.963867088459258	-0.0148705938715614	0.868099513820642	0.497749974756661	1.366	-2.19824	-1.38938	-1.67434	-0.825036563239001	-0.871688896583943	-0.500506741884522	0.652381852475937	0.556852673872418	0.563285	-0.337790795657696	-0.574812026180321	-0.542246312722363	0.395108175791836	0.390283580218909	0.663457	-0.109230521839032	0.414804175798815	0.354548257817151	5	Pir
Piga	-0.219847069899343	0.307932	0.881517842401134	0.0192310366659833	0.900498700463939	0.312185107654917	0.460598158681876	0.261721041530231	0.441886533579856	-0.354590789470944	-1.20454	0.138944393667982	1.03992	1.54107	0.267144392660396	-1.528	-0.789355128866647	-1.35042	0.601144769231914	0.627397762505393	0.465726448892846	-1.76939	-1.58508	-2.15114	1.12322	0.60006	0.962164659338412	6	Piga
Fancb	0.764752652476424	0.799000050264705	2.11045	0.0811164324162804	0.240250625237236	0.109160507231795	0.749515370818215	0.211760273750464	2.13689	-1.44336	-1.43217	-0.894217309242714	-0.619730891962315	0.372702394606105	0.854994696867759	-1.74428	-1.10361	-1.54573	0.156831010486646	0.751846	0.315570917179649	-0.311330213203436	-0.916360922940395	-0.550071509215534	0.187207998424749	0.442541780362778	0.276262770607024	6	Fancb
Rab9	-0.679821898702826	-0.683770123594479	-0.719496287606651	1.73301	1.88532	1.43794	0.109391615253303	0.187488894012016	0.116299696586889	1.76727	1.52493	2.06886	-0.398996106349979	-0.198104709282614	0.104827	-0.514725648632546	-0.643328311980878	-0.499660263919472	-0.625226601114613	-0.631442	-0.561268782204802	-0.923004512734262	-0.674777966698404	-0.841555	-0.953379020991004	-0.761107292914876	-0.625673430518427	2	Rab9
Tlr8	-1.23493	-0.720334	-1.19765	1.41918	1.79031	1.55775	-0.753289710285021	-0.0946076939795928	-0.560252139533547	1.33728	1.44848	1.82127	-1.5337	-1.06982	-1.24135	0.171682786556332	0.569086	0.372182544520871	-0.420442034292969	-0.0217205673872688	-0.638186088374246	-0.282448	0.162425064999794	-0.145535	-0.571847688712976	0.234691727310134	-0.398228072881245	2	Tlr8
Zc2hc1a	-1.25364	-1.23439	-1.33465	0.578880059979636	0.632076942321309	0.692208029599051	0.277526959912552	0.151246	0.0589074924353855	2.56338	1.82454	2.55232	0.251539490904137	-0.420558122377139	0.0595015352473852	-0.085773062242941	-0.164108877339982	-0.122289709601687	-0.128658726292205	-0.542933523559747	-0.680859557216358	-0.800724044214629	-0.583903181856737	-0.492803552318269	-0.690325041614687	-0.625772799431882	-0.480747040932425	2	Zc2hc1a
Il7	-1.29118	-1.13122	-1.3362	1.4633	1.21099	0.531295913382717	0.382899464817793	0.240894336999396	-0.732091	2.12013	1.49532	1.79267	0.691735761909553	0.447236242537077	0.316620035341228	-0.531548560537716	-0.412435674898106	-0.592413913550151	0.161970913198551	0.0833861127704658	-0.379263319132408	-1.22399	-0.993296616903486	-1.43231	-0.0618407509490119	-0.242545204122516	-0.578109614625566	1	Il7
Gm16685	-1.36619	-1.19264	-1.20633	0.980393237632267	0.710237	0.520754824990003	0.215082923790349	0.296212024138193	-1.13184	1.81279	1.39487	1.05371	1.12439	0.835980539287241	0.502450108124571	-0.853834139980739	-1.0588	-1.03866	0.858659299913863	0.351469371451156	-0.125490400243348	-1.16376	-1.0299	-1.60405	0.673843404380713	0.537881441705874	-0.0972278660169093	9	Gm16685
C030034L19Rik	1.05292	1.05826	0.884841647070651	0.0321605646403205	0.00401970625454109	0.475455827172541	-1.07935	-0.677939685546554	-0.750763361215651	1.66862	1.65479	1.89922	-0.76171	-0.521510414197258	-0.578065744274617	0.178062884369889	0.510871259359731	0.161578006225697	-1.53268	-0.977860016987787	-1.15173	0.577333926412223	0.919421453714732	0.401078254245994	-1.17266	-1.08449	-1.18986	11	C030034L19Rik
Zfp704	1.29883	1.59656	0.779914023213316	-0.903869	-1.10099	-1.02777	1.16497	1.43845	1.28107	-0.792448291513545	0.490356947660169	-1.29383	-0.26568	-0.144910322182012	-0.669121820454963	0.961666395084656	0.991997067934998	0.245750647801622	-1.09514	-1.02594	-1.26076	0.839882590073362	1.01675	0.0434684284693734	-1.03002	-0.520679825357607	-1.01851	5	Zfp704
Fabp5	0.466804	0.202720952997472	0.0740481941360064	0.355210431534879	0.206944880813128	0.648098507704939	1.78708	1.6801	1.99219	0.335398513949346	0.820926935852578	0.654972935832753	0.121637421394747	0.448063967642915	0.258270612249592	-0.308554076827865	0.215173448925488	0.0456525661074986	-1.45528	-0.809010925122569	-0.738559327527144	-1.10864	-0.333485994305162	-0.495772	-1.86118	-1.70903	-1.49378	6	Fabp5
Fabp4	0.796541277049645	1.0016	-0.380276231979988	-0.398710015525779	0.236794030058601	0.154609115613629	0.380498346311523	1.74166	1.34422	0.490034872077344	2.39671	0.227209	-0.493828301624304	-0.276710130508234	-1.03311	-0.277158439351702	1.17111	0.0983197568370976	-1.87843	-0.853868166925445	-1.55003	-0.639734849056213	0.585009328743579	-0.185200793967187	-1.22152	-0.450320362350371	-0.985429863010798	11	Fabp4
Car13	-0.834248635608551	-0.647191309688616	-0.594471927868198	1.64232	1.54611	2.00647	0.129894084394085	-0.150024080931993	-0.153778284473044	1.77828	1.38069	1.93819	-0.806729	-0.831205770303835	-0.811687556636165	0.00658072281619501	-0.0703426578333035	0.134276270936727	-1.01522	-0.783825564622548	-0.899599725008753	-0.321397163759611	-0.172260719563662	-0.0761506916530791	-0.825035535992605	-0.764620514277852	-0.805007975346746	2	Car13
Sirpb1a	-0.488514212288707	-0.464967970902612	-0.598555538111885	-0.316742	-0.519024842776359	-0.523537	-0.719322204886069	-0.632836460485823	-0.889808597238716	0.0391468164845018	0.163764	-0.288783981442158	-0.966507762302181	-0.923185529919555	-0.987768	2.57997	1.73943	1.96969	-0.347581041371445	-0.403821242288532	-0.709851916957692	1.47907	1.38294	1.14726	-0.288927	-0.122664	-0.308860263847417	3	Sirpb1a
Sirpb1b	-0.500006	-0.656949	-0.880281774760029	0.367842975773389	-0.0877637880998193	0.00509669615656686	-0.635756661178573	-0.788518015566475	-1.09717	0.784316481628086	0.385747675900996	-0.143492035068575	-0.982632	-1.29162	-1.51639	2.52141	1.6126	1.90109	-0.174167359531052	-0.531165552744674	-1.05553	1.1215	0.670937717523601	0.720758476086893	0.414019207496007	0.0628318806467634	-0.226710067225182	3	Sirpb1b
Sirpb1c	-0.568651068979124	-0.342523285444882	-0.646022689811436	-0.0833176358017525	-0.589166676402016	-0.216362480071967	-0.541189963627853	-0.651309699106876	-0.585390913895177	0.759511361235606	0.124003766477114	-0.388104950272283	-1.03134	-1.09248	-1.17052	2.5948	1.52209	2.30254	-0.658953	-0.621045455622897	-0.749819362751852	1.20229	1.03432	0.964514	-0.142896775073592	-0.109376	-0.315602152993374	3	Sirpb1c
Gm5150	-0.544391903797251	-0.225098	-0.648205494036903	0.595013020058937	-0.122074265354468	0.860881029119664	-0.611014614229457	-0.562264	-0.698883942015717	-0.0595239226388617	-0.0490899779772783	-0.662784751758876	-1.12798	-1.22153	-1.13826	2.28288	1.58146	1.7692	-0.509390990445318	-0.762665396280925	-0.805314789800873	1.45114	1.33624	1.20425	-0.478724521242574	-0.133710133948585	-0.720132867752204	3	Gm5150
Pde7a	-0.682662716906981	-0.458503319739507	-0.518429984672612	1.64048	1.78732	1.55681	0.261488451331312	0.337665669492947	0.233844255288104	1.78014	1.39362	2.09685	-0.982531120172611	-0.983159	-0.673551476719807	-0.286188092336436	-0.202980700827196	-0.264484	-0.664716205633885	-0.809892587029806	-0.777801382889131	-0.486060544431316	-0.275826646067205	-0.491476	-0.988098544141507	-0.756891335026172	-0.784958525927083	2	Pde7a
Cp	-0.942187125531254	-0.954247268923311	-1.01339	1.69896	1.45701	1.35077	-0.0229927260097487	-0.173704275346402	-0.547924624475067	2.28865	1.538	2.15227	-0.147206	-0.422260702579254	-0.435365855563764	-0.235943506002891	-0.394885916892509	-0.268087181136306	-0.349378511763385	-0.235505331968817	-0.676032926277725	-0.836470668354021	-0.815232402844775	-0.759766349816183	-0.414683269526027	-0.413433228958287	-0.426959596736178	2	Cp
Gyg	-0.895157152313291	-0.656445036916452	-1.19524	1.40033	1.36406	1.10139	1.15421	1.14741	0.917707836288496	1.49221	1.265	1.46215	0.104720609135829	0.00628452647367069	-0.0640133816245127	0.0311534871598372	-0.00900464138813207	-0.0738829727629383	-0.798489489999234	-0.963131542728484	-1.15098	-0.774894120753663	-0.467972559312217	-0.638505875153052	-1.24249	-1.25174	-1.26468	1	Gyg
Tbl1xr1	0.134948848431041	0.418634385315738	0.131327176771256	-2.15692	-2.28761	-2.26992	-1.07255	-1.12545	-0.988170999740993	0.272584427172971	0.0281910307733292	0.477301	-0.0435782765409586	-0.0323481469380026	-0.0337413796636737	1.16531	0.973942976542598	0.849229177048875	0.453514236076278	0.355050903223133	0.107397818755127	0.838028451311998	1.00078	0.721529384457987	0.676968507936839	0.771213884301095	0.634325	7	Tbl1xr1
Ect2	0.681469825495994	0.644384	1.03801	0.770272359581304	0.677659092937235	0.861442857418946	1.04948	0.915106	1.28264	0.336782381524633	0.0908958237057724	0.367200019245177	0.443796702985441	0.269899383755612	0.679518864460804	-1.81846	-1.36257	-1.9885	0.153407553491761	0.0295448407891904	-0.0200031853740191	-1.20093	-1.798	-1.96181	-0.00504763933563686	-0.088896546937009	-0.0472946145814758	6	Ect2
Nceh1	-0.899650833313564	-0.580695971219218	-1.20525	0.297139538797721	0.627559308243733	0.118534599159866	-0.847997683053011	-0.336249157219649	-0.887275886851816	2.09919	2.36122	2.34426	-0.305534200033167	-0.0923703854800784	-0.242034657067759	0.427656794659072	0.581382910750656	0.561213117571617	-0.995111802682916	-0.692515094990357	-1.19674	0.0997980173539108	0.573961253888688	0.222475390546618	-0.790603351838077	-0.372487	-0.869877563615195	2	Nceh1
Tnfsf10	-1.57653	-1.35957	-1.47446	1.48685	1.52785	1.33323	0.263482289552195	0.346562643249385	0.0372111372528322	1.65728	1.39187	1.80059	0.313690201645276	0.261957804974303	0.407573512839141	-0.575736710563165	-0.601825273746461	-0.594000926592452	0.0736051081897005	-0.180137	-0.182930842905897	-1.11934	-0.948598753725115	-0.880236386500005	-0.393220060065465	-0.553240365026087	-0.461920149640419	1	Tnfsf10
Tnik	-0.663904165011882	-0.615589454176871	-0.778981500053917	-0.653249666891656	-0.726072266922177	-0.661751607005503	-0.653933117802172	-0.561748800406844	-0.693702793369102	0.0452263585408483	0.0845927569951779	-0.123993113407966	-0.0537364568328229	0.00958753584517874	-0.336323252373803	-0.657478	-0.636941309645329	-0.766970947246772	1.75606	1.42784	1.59814	-0.663520392099045	-0.708508168636876	-0.751568115725359	1.98198	1.75879	2.04577	10	Tnik
Egfem1	-0.998929674232278	-0.949495	-0.999535874598986	0.359511986249404	0.284075	0.0865107724228809	-0.488749950896745	-0.403783085723478	-0.525549055666682	2.15606	1.77965	2.19173	0.892591894982267	0.701398	0.637308023412979	-1.0088	-1.15087	-1.03379	0.296720496329186	-0.0099300867092863	0.187504161151269	-1.10349	-1.09916	-1.13446	0.607412407510527	0.285122876309488	0.440941576057213	9	Egfem1
Gpr160	0.0129682965535193	0.0234616478580374	-0.169411	0.585417929485313	0.594855555543339	1.07223	1.74161	1.59265	1.75689	0.892502172547554	0.762327	1.04742	0.335502675877609	0.240271387711069	0.147594767783076	-0.811814985547841	-0.934265143474379	-0.958695598684067	-0.410867	0.107010459423766	-0.208488504409062	-1.1381	-1.70422	-1.62169	-0.533108788808443	-1.01167	-1.41038	6	Gpr160
Skil	-1.66519	-1.40954	-1.59995	1.77825	1.87795	1.64369	-0.280969	-0.169118359446887	-0.889017839624341	1.37221	1.49063	1.19707	-0.529811	-0.606586	-0.970874	-0.0470551944093011	0.111524607182052	-0.228600057178658	-0.298691729615629	-0.304585	-0.919171542446789	0.198263347892554	0.287289258705681	-0.0484736542385466	0.135684865472171	0.034187748860342	-0.159102956937776	2	Skil
Gnb4	-1.30719	-1.23348	-1.30936	1.25784	1.25175	0.746806960524308	0.0816016060107006	0.188452425471754	-0.374625507987205	1.87648	1.55194	1.90275	0.759815864988364	0.713059940931895	0.593501694096201	-0.970358009741631	-0.982690346472156	-1.15824	0.087517001343717	-0.0520019332829343	-0.246037316997784	-0.939908364511111	-0.872701756307453	-1.04925	-0.0826051664740289	-0.292828	-0.140241885697063	1	Gnb4
Ccdc39	-0.745978351519424	-0.505525639858689	-0.616655779623766	1.58173	1.98607	1.88295	0.500305240497286	0.622665291569783	0.429965501616986	1.48785	1.43308	1.72627	-0.839627348522118	-0.812780225705678	-0.306996153423035	-0.770343906670441	-0.550374634957171	-0.512479794484829	-0.776166	-0.803480540536289	-0.772023468477296	-0.663438670950311	-0.585556742371919	-0.509265416672481	-0.790771900904545	-0.648613512516954	-0.440804198347696	2	Ccdc39
Fxr1	-1.18744	-1.0368	-0.922966865820031	1.41918	1.61114	1.58762	-0.134875886518799	0.0137063913408024	-0.269680306894435	2.02245	1.72012	2.18052	-0.506515849456074	-0.553381506742708	-0.312711942731288	-0.169191150328448	-0.405289281711327	-0.312781178022808	-0.428707911009883	-0.597274390341488	-0.672069795873442	-0.591744	-0.300037675529297	-0.318099	-0.728739310914511	-0.623464	-0.482959511026739	2	Fxr1
Atp11b	-1.3192	-1.2981	-1.30896	1.53581	1.61421	1.54047	0.803352101980657	0.892969703898152	0.704349339545836	1.31079	1.03305	1.4328	0.383394306228218	0.173479563380219	0.344239787223546	-0.814304514091903	-0.924128257958356	-0.891078889930959	-0.0598727345998082	-0.358979880489242	-0.450613932705923	-1.0494	-1.03583	-1.07767	-0.348156400429549	-0.439919945336448	-0.392697571099155	1	Atp11b
Dcun1d1	-0.997885841986331	-0.973960595800082	-0.850518082306847	1.75502	1.74126	1.87692	1.53051	1.81986	1.2917	-0.75641	-0.543149179299019	-0.473849919285139	0.302517674786785	0.204930843779228	0.393201432579514	-0.928450462396568	-0.895431039560788	-0.936390197904849	0.0858658375059772	0.0602798813870866	-0.0875877404248441	-0.914372182125905	-0.767053663767735	-0.694494145161006	-0.505745009610355	-0.394467399169457	-0.342305681912184	4	Dcun1d1
Ccna2	1.01628	0.972350500224168	1.56043	0.119523579575435	0.195411922905248	0.426795486165427	0.948149	0.549831111924235	1.17236	-0.0662941210908737	-0.927058305101949	-0.106180471299721	0.832000513331172	0.36898	1.13167	-1.6595	-1.34138	-1.72912	0.430964959625993	1.85861708314401e-05	0.734104634672211	-1.18559	-1.68468	-1.79697	0.0666875027075363	-0.167336037045511	0.138553922453118	6	Ccna2
4932438A13Rik	-1.04526	-0.946502780505808	-0.947910302647962	1.67279	1.66679	1.69997	0.814224194467405	0.818321864091369	0.727545344906382	1.65818	1.29023	1.59505	-0.503143791303719	-0.721522968071442	-0.432114282227255	-0.305100673986496	-0.370692851622483	-0.439177838352515	-0.610662324463361	-0.766532724361006	-0.928612	-0.661848295764797	-0.489521711637406	-0.665860085634074	-0.764451	-0.598467492464048	-0.745716686628276	2	4932438A13Rik
Ankrd50	-1.77991	-1.43555	-0.875290274886614	-0.758388180851839	-0.872196	-0.112874035982531	0.654487390034192	0.891725922352289	1.10201	0.387598532021374	0.582684679974934	0.860045923450887	-0.703893	-0.827721401461269	-0.102068	1.01523	0.574602029676697	1.39643	-0.670898173512691	-0.961080401577524	-0.768007806716659	1.38819	1.48347	1.68239	-0.840210659374551	-0.665323085657466	-0.645468448681703	3	Ankrd50
Plk4	0.430984355009452	0.472270361010783	1.17018	0.595646569125153	0.562943687240679	0.717716236832831	1.10373	0.693996816569441	1.51458	0.106086406681705	-0.0395203755590783	0.996433347414245	0.384202024303221	0.173632411202332	1.02397	-1.65456	-1.39507	-1.85631	0.172634904647543	-0.235165218423955	0.251271350382629	-1.48863	-1.85084	-1.61392	-0.183323924761465	-0.380048375858295	0.327102974854411	6	Plk4
Noct	-1.1053	-1.12447	-0.943151739819268	1.56977	1.4421	1.56644	1.2956	1.69342	1.52584	0.747657880181652	1.46587	0.416026557236533	-0.505940731606164	-0.726550887876524	-0.541097929488982	-0.5207	-0.231864593438841	-0.672579765031942	-0.778938163331789	-0.626419580590046	-1.03732	-0.113523418985746	-0.298771501965968	-0.596350400161147	-0.513425656600462	-0.332496629876993	-1.05381	1	Noct
Gm30074	1.73792	1.87905	1.4802	-0.495759497224388	-0.283861154755081	-1.02268	1.65422	1.03161	0.755571296490654	0.134317176396219	-0.336921	-0.762298689949654	0.253113	0.731416101640918	0.515302194034489	-0.395485405435757	-0.639243988714564	-0.877387210281501	-0.452328176416166	0.74174	-0.209694899656342	-0.690551161345498	-2.12282	-0.253674325844323	-0.134516	-0.775940083900801	-1.46131	8	Gm30074
Med12l	-0.833274928873434	-1.10492	-1.35804	1.32578	1.34714	1.18473	1.03418	1.5206	0.292823	1.58461	1.52992	1.36669	0.441304914568775	0.321108955660046	-0.198867	-0.758174959868872	-0.647584991361208	-0.629094711324643	-0.630461560338728	-0.0422255361539409	-0.622335785031947	-0.890124667953172	-0.962146122408738	-0.982807089501598	-0.555024269574897	-0.681837509796064	-1.05197	1	Med12l
P2ry14	-2.0166	-1.80173	-2.65676	1.0616	1.14878	0.734019	0.967685107818196	1.30517	-0.0889191728672705	1.21675	1.06052	0.960418116083236	0.230098246473674	0.0528370385897926	-0.575629113145663	0.317438995980129	0.322440612336674	0.108512	0.289944513493851	0.247743656212343	-0.464346235751482	-0.788238622310672	-0.611460889409097	-0.601891	0.0868905150523268	-0.180199256689343	-0.325078966050964	1	P2ry14
P2ry13	-0.149465745574337	-0.335011378091068	-0.560171	1.84384	1.51612	1.83329	1.41094	1.47304	0.776402851505591	1.04749	0.325166	0.889036386121104	0.162969147011468	-0.0972477125238314	0.0501068871698755	-0.977043015609592	-1.07621	-0.897690365630461	-0.592538081300206	-0.361037	-0.357946964968504	-1.36454	-0.950243299609282	-1.20736	-0.894274905170834	-0.824192239515562	-0.683438700215792	1	P2ry13
P2ry12	-0.570223014041278	-0.694792	-0.736053751595228	1.70715	1.69271	1.77853	0.965440796031807	1.04497	0.532554231867607	1.4183	0.835573857245234	1.57404	0.208073630394989	-0.141249347287796	-0.0571169032992354	-0.893820318127102	-0.824935306557295	-0.873454	-0.468693081633403	-0.361932	-0.577745147275614	-0.996615088724811	-0.943081167075329	-1.11101	-0.796701841348437	-0.802118786593008	-0.907799116606034	1	P2ry12
P2ry1	1.93645	2.55066	1.66515	-0.378749686937926	-0.121422151191752	-0.392726848153349	1.36685	1.39389	1.2131	-0.905230175068864	-0.936927815550715	-1.19747	-0.434769862517601	-0.0996811557047964	-0.00863029356934764	-0.568859933396395	0.260458252915889	-0.803509188072737	-0.419464695013106	-0.0512241492707942	-0.310789260128827	-0.379954633841898	-0.219286242949964	-0.924726972411149	-0.854097029725651	-0.743999418178894	-0.635035	8	P2ry1
Slc33a1	-1.42329	-1.21095	-1.14205	1.4001	1.4672	1.27767	0.715856989690303	0.846990859005518	0.452496079659801	0.630609974253234	0.543716	0.870865139753142	1.043	0.846057688394259	0.939228642443198	-0.941656115898684	-1.09841	-0.896556038186537	0.514540954808991	0.171706391375484	-0.100999403494046	-1.61402	-1.36808	-1.45806	-0.0799183409794608	-0.215515953471447	-0.170524701452693	9	Slc33a1
Kcnab1	-2.02153	-1.66645	-2.0806	0.852287568250581	1.00161	0.448856443669782	-0.150281188176946	-0.0225797507210397	-0.720366594227191	1.93724	1.56965	1.77492	0.337245551136997	0.0914577615909108	0.0167874943770501	0.209528742707716	0.0299878679255601	0.00449277142098461	0.0301406392170914	0.102037	-0.474438456605891	-0.852107801210105	-0.766725017002813	-0.830051208671094	0.633374021758037	0.346319863579833	0.199177595681851	2	Kcnab1
Ssr3	-1.36869	-1.22651	-1.0344	1.44417	1.63701	1.0796	0.734671610155709	0.806103331481996	-0.0590476427576834	1.34281	1.301	1.85128	0.527699328588925	0.476813	0.414132794016442	-0.683328221349797	-0.758827854314352	-0.614111111536893	-0.127827510952814	-0.381354491530271	-0.435596436076751	-1.37804	-1.07582	-1.20873	-0.417137307557823	-0.484160727507211	-0.361689396870974	1	Ssr3
Tiparp	-1.26305	-1.0933	-0.989333313111506	1.55516	1.66611	1.42373	0.430271825035408	0.676334273643682	0.357233692262633	1.5086	1.33652	1.92268	0.140467925167606	0.0770169748615466	0.326710442606233	-0.932658937593612	-0.693813375189978	-0.826166	-0.322089	-0.311128391899241	-0.399183345748754	-1.14209	-0.961259530096199	-0.988533530274043	-0.494785782067379	-0.491362303008389	-0.512076751185425	1	Tiparp
Ccnl1	-1.7732	-1.07357	-1.13537	1.30779	1.60126	1.68653	-0.223574	0.0374750532274909	0.0290053766296339	1.74436	1.54546	2.12692	-0.0150497509673507	-0.408624	0.0857780655624406	-0.322853797932657	-0.0796617607274153	-0.076297228475189	-0.504692669908366	-0.713201043741986	-0.817364331139283	-0.603755675023461	-0.329218610535635	-0.476861570023839	-0.537545692630621	-0.534797092282211	-0.538948135268208	2	Ccnl1
Iqschfp	-0.922738872774756	-0.887922820098591	-0.958856977463462	1.08198	1.09559	0.726274510317676	0.783737866883363	1.60783	0.153869047046299	1.55619	2.05803	1.55978	0.475570529764425	0.512627665742423	-0.0152043100672133	-0.758262976516782	-0.272930761111063	-0.719318	-1.00236	-0.0827344298505403	-0.980699377831847	-0.633214	-0.983637667344816	-0.816378440048392	-0.804420628383823	-0.470321149892741	-1.30248	1	Iqschfp
Schip1	-0.923839258170373	-0.871217779508282	-0.930807032480099	1.11025	1.11827	0.751550933762138	0.780595868451358	1.59686	0.186854160162557	1.54287	2.04176	1.57623	0.485024	0.484987192391965	0.0221778738979571	-0.747869354381199	-0.305018317438309	-0.712044375871142	-0.999581953723358	-0.157149133941267	-0.950230993639959	-0.639211375365687	-1.00568	-0.836042837228694	-0.871597033786781	-0.497308147480838	-1.24983	1	Schip1
Smc4	0.275093390175338	0.398979	0.977809946898712	0.732407034652379	1.00629	1.37228	0.942246098337881	0.703772858393263	1.40844	0.640718726461109	0.421529197971402	1.34009	0.321049566184046	0.00121753330293563	0.802576602341169	-1.14338	-1.13661	-1.46292	-0.184979440937142	-0.211957552876998	-0.231129	-1.21427	-1.89034	-1.92202	-0.651108994978216	-0.674082144050641	-0.621716793144879	6	Smc4
Trim59	0.693066806126529	0.573718077202565	1.53087	0.300015936556959	1.10975	0.261118996554848	0.742506106021201	0.546268176853755	0.965877071384765	0.0994912905108923	0.173845586104463	0.797514399406458	0.410161660726775	0.756277994605618	1.27782	-1.49246	-1.14806	-1.53867	0.000243592358809203	0.380934841418819	0.183700641793785	-1.44469	-1.86554	-2.11745	-0.412269	-0.443308268152072	-0.340744633646174	6	Trim59
Serpini2	-0.987048496537835	-0.364276799193769	-0.154750040709074	-0.987048496537835	-0.324156610982083	-0.102383826694154	0.0538325656716824	-0.304284629710679	-0.987048496537835	-0.987048496537835	-0.987048496537835	-0.987048496537835	0.506476182089112	0.126122626578616	0.384674837679619	-0.987048496537835	-0.987048496537835	-0.577518756633977	1.98708	1.72812	1.22101	-0.280869023077375	-0.303677555884772	-0.610113696092813	1.81872	1.43216	1.66023	10	Serpini2
Wdr49	-0.464518068555832	-0.608687491503823	-0.499982893274659	-0.114345020069495	-0.625337473084775	-0.458236660480922	-0.369187333049538	-0.232854019643684	-0.968806320737147	-0.395991081651939	-0.0537484059695084	-0.617449557099276	0.790613203618416	0.700989835499779	0.147619479355837	-0.968503299760809	-0.695273735941075	-1.00187	1.65372	1.97243	1.18894	-1.03335	-0.880694639530341	-1.2825	1.67837	1.72203	1.41662	10	Wdr49
Pdcd10	-1.59857	-1.46998	-1.42777	1.36087	1.4031	1.50534	0.947121762123576	0.937713292571825	0.760677024632681	1.23494	1.1999	1.45618	0.311344332778286	0.0786747947755499	0.393395307407003	-0.748962409334379	-0.908617567375622	-0.917361485020065	0.0785398482603881	-0.466098972388269	-0.554442012654952	-1.008	-0.766712518691942	-0.904486	-0.233439638067049	-0.281978889392649	-0.381368083806519	1	Pdcd10
Serpini1	-1.11408	-0.776169	-0.863215612789008	1.09006	2.13254	0.656558506547197	0.188639416495401	0.333114	0.437703283016125	1.35157	1.514	1.44196	-0.301664038534153	-0.859477194786503	-0.483000956019814	-1.17563	-0.801759869413304	-1.32533	0.693137105758063	0.197296279974258	-0.288951	-1.42346	-0.814169641285976	-1.33285	0.411471197121737	0.618305069681214	0.493389829768227	1	Serpini1
Rapgef2	-1.62345	-1.33023	-1.61497	0.433069461487073	0.710740360615298	0.570093859720865	-0.104529860242199	0.379851214830956	-0.222947800907279	1.77117	2.04093	1.93727	0.329509825243492	0.341865235652148	0.0589184500498129	-0.740677029029921	-0.439396998982778	-0.689927233888745	0.129219878411664	0.393685785651547	-0.291859071203908	-1.18902	-0.997297225830647	-1.34428	0.451153	0.669369933783598	0.371736934733371	1	Rapgef2
Fnip2	-0.132798480709796	0.0794011230276971	-0.584244322386315	-1.56987	-1.47943	-1.88566	-1.30438	-1.12294	-1.18803	1.87056	1.75137	1.47405	0.166181785459059	0.220604698193016	-0.142583636011312	1.01732	0.772078086627721	0.881718319607869	-0.144662173998055	-0.315238498424103	-0.480156140713888	0.675450159857794	0.780373127495399	0.611526324386587	0.0946690865442432	0.0397171889757897	-0.0850249469583687	3	Fnip2
Pdgfc	-1.88274	-1.66032	-1.99098	1.43196	1.39702	1.32864	1.43641	1.78706	1.12014	0.196393854105537	0.950932286846848	0.387711721571404	0.040070798549642	-0.176879094981165	0.158413474548883	-0.275870687147296	-0.335943794452402	-0.117405206200817	-0.171661460044576	-0.284828640284948	-0.520278027717104	-0.652322075583675	-0.0244146773996251	-0.451930448005369	-0.322065870535587	-0.844617009161948	-0.522502303413805	1	Pdgfc
Tlr2	1.72002	2.13257	0.482168	0.513657285978522	0.850059633579315	-0.085770751892326	-0.129873251396948	0.764668168186699	-0.316992654606467	-1.09734	0.295418631538445	-1.2533	-0.620881265811637	-0.212466449150807	-0.264725971205244	-0.692436403812568	-0.471907671799325	-1.48326	-0.100639314707447	1.487	0.521819886690503	-1.34268	-1.13879	-1.73283	0.466244109570057	0.965419063727807	0.744850447063764	8	Tlr2
Tmem131l	1.18473	1.25389	1.14481	-1.67846	-1.67764	-2.03343	-0.216623087219069	-0.150502	0.264513179882321	-1.51872	-1.45618	-1.61442	-0.190917621545588	-0.196530136517935	-0.048208169123155	0.609634983070107	0.673733946465094	-0.00953474717307332	0.915165019457975	0.525506	0.558221528221205	0.931824	0.720557183476301	0.589352484410934	0.441161	0.62695	0.351113236644567	5	Tmem131l
Tmem154	1.75228	1.83191	1.18921	-1.51217	-1.84073	-0.724480584338208	0.649605695657924	0.943067003331375	1.09582	-0.857171931988637	-0.354491481653352	-0.712805750215923	-0.528238	-0.116000020321722	-0.0963564263454496	1.37332	1.10475	1.1778	-0.864660129566259	-0.625811548309575	-0.629315475015686	-0.0396922134915631	0.107229	-0.227397807205501	-1.06186	-0.620360724629781	-0.413442639814953	5	Tmem154
Fbxw7	-0.870367915851869	-0.458373414888306	-1.10969	1.06695	1.16043	1.03773	-0.122512288542629	0.0700491366930094	-0.241577824297666	2.02562	2.15627	2.07935	-0.508002	-0.686343208444442	-0.361265890786786	0.493206093303264	0.475455589763083	0.384253	-0.838400487242454	-1.02255	-1.25984	-0.57761	-0.152730607267161	-0.594110236773621	-0.831915645391512	-0.598451991128831	-0.715562978191636	2	Fbxw7
Gm15535	1.41628	0.728610747944815	0.180603466061379	1.02019	1.0869	-0.191128145555985	-0.570382323760159	-0.0569126669679123	-1.05212	2.07641	1.70798	1.45347	0.107586	0.224863014552984	-0.680260305233817	0.300035789441176	-0.408820960167634	-0.197610536234443	-0.302391603022883	0.132907084249532	-0.743952	-1.61571	-1.38958	-1.65827	-1.24862	-0.230602479117738	-0.0894896389712748	11	Gm15535
Dclk2	1.50561	1.08349	1.22831	-0.397918163463275	0.315114412735315	-0.156479400346011	1.26547	1.58997	1.32111	0.255984651892412	0.109481670804939	-0.549413099902004	-0.465457317878764	-0.573909874476674	-0.375343778073629	-1.42644	-1.13833	-1.92325	0.783424463382775	0.849462964485842	0.764367779954889	-0.553727101621481	-0.995745	-1.65291	0.329868709210903	-0.714513344429781	-0.478214603079483	6	Dclk2
Fcrls	1.161	1.71989	1.61109	-0.408785361845322	-0.243917122289796	0.122896658288899	1.23225	1.44375	1.69243	-1.40137	-1.05415	-1.48366	-0.730889467195306	-0.438230224015713	0.0128193475596425	-0.481717	0.630489097091764	-0.443344559740687	-0.885387758256323	-0.546922	-0.552529	0.177730589629385	0.986904832571253	0.53138	-1.4714	-0.483272975790548	-0.697059905181724	5	Fcrls
Cd5l	-0.232728814614983	0.0195599929975291	-0.0416748987482688	0.0671771820250059	0.142576655330054	0.243388249067549	-0.812827223478779	-0.651796818545284	-0.501102542331253	0.533173	0.637616962927333	0.583440295579482	-0.851306552351231	-0.664472645686815	-0.800309614904026	1.45555	1.61934	1.58897	-1.38987	-1.07276	-1.13928	1.36058	1.48517	1.599	-1.25652	-0.986160751246522	-0.934729937959063	3	Cd5l
Fcrl1	-0.578454589222975	-0.140076806765562	-0.326961943650397	0.590956	0.492129694686088	0.939261023134064	-0.0445545747425841	-0.0463370476432912	0.137713570305035	0.265106205456198	0.659470252559356	-0.0918162715665662	-1.24346	-1.354	-1.32838	1.91758	1.61866	1.82941	-1.1619	-0.894788559349154	-1.1525	0.917810838642276	0.687044017080619	1.10918	-1.03613	-0.675339688988472	-1.08962	3	Fcrl1
Etv3	-1.32855	-1.01303	-1.13454	1.22192	1.15109	1.214	-0.021206953199824	0.199170349950849	0.0492697262619957	2.00309	1.97368	2.00211	-0.0523450696763378	-0.0726857618351981	-0.158052556085517	-0.098029873212922	-0.166643568709008	-0.156499	-0.972425686418086	-0.998770259519012	-1.13666	0.152992636321173	0.0929745047008911	-0.161188144725692	-0.839027869734996	-0.722926341094296	-1.02772	2	Etv3
Nes	-0.357931	0.144934390883319	0.352396022223127	0.391233583048746	0.444524601721966	1.1634	0.487809295762761	0.734961	0.422079198928218	1.35606	1.46865	2.28925	-0.158078464378323	-0.218073920682044	0.290272656951732	-0.568162057015104	-0.0563367601400735	0.073655891700006	-1.7328	-1.35151	-1.40296	0.507088	-0.0867031739435743	0.122915864369046	-1.57656	-1.2589	-1.4812	11	Nes
Iqgap3	1.33521	1.13928	1.56715	-0.292497721933371	-0.345989298729439	-0.192372915828825	1.1439	0.717953	1.49741	-0.506689112100205	-0.831193818186506	-0.476664997089268	0.718227	0.357511381300347	0.944898908102186	-1.54596	-1.54786	-1.57908	0.602882098777501	0.380303428343191	0.565048194518559	-0.718725802600005	-1.47819	-1.61531	0.136968899599127	-0.0467392184059575	0.070532937069133	6	Iqgap3
Mef2d	0.267084072937226	0.569912969817788	0.253314773532494	-2.05083	-2.10946	-1.97707	-0.923544329504673	-0.713178730418176	-0.290463590564316	-1.23719	-0.968209404365965	-1.06508	0.363317773173715	0.394349611731116	0.493516548908302	1.02237	0.886297806403722	0.844179338577392	0.587683197926392	0.270824947847344	0.617192406840896	1.0379	1.05528	0.895559	0.663766318504848	0.569706913523747	0.542768980565214	7	Mef2d
Pmf1	0.488673078304632	0.570080312646451	1.25985	0.720663346345584	1.17525	0.794016	-0.0288972589163033	0.205835044248655	0.78719	1.84637	0.288871	1.3791	-0.380279155613183	-0.384315378734043	-0.0569539802814837	-1.9361	-1.29094	-1.49408	0.439661330854482	0.568243458000978	0.597339917429854	-0.898728186723939	-1.11659	-1.85048	-0.578651847811088	-0.653902591006236	-0.451231432238522	6	Pmf1
Sema4a	-0.114800590988693	-0.0503026623138005	-0.542428566545094	0.437151005368329	-0.00209296836357907	0.478654175010838	1.68653	1.87685	1.23039	0.0601629659978578	-0.433766	-0.334456003542787	0.929721068840496	0.993356777043049	1.21454	-1.37117	-1.10434	-1.62235	0.605381544091628	0.618197419762997	0.295521770167708	-1.57572	-1.56058	-1.48316	0.0547513564841018	-0.0215850207093391	-0.264475899118477	6	Sema4a
Lmna	0.875322618021259	0.631786975162192	0.418845993116559	-2.27614	-2.33837	-2.47148	-0.294773808006337	-0.298764547952667	-0.342125381121251	-0.313342772253558	0.0683004092089891	-0.674001559146767	1.20014	0.803323456113279	0.994882341324577	0.939516115977835	0.858761538519472	0.721633055732282	-0.101823746072686	-0.0424272179837347	-0.175148536757423	1.00699	0.551106174417588	0.555845043458555	0.160962950839638	-0.0977249208932471	-0.361293156915208	7	Lmna
Gm43738	1.55849	0.822869823362922	1.65808	1.16732	0.536209567949965	1.22309	1.2788	0.648025657012769	1.32739	-0.316462358805594	-0.610150484474575	0.0296421944109325	0.177110413007193	0.0902809970598487	0.936234879303136	-0.973444517756615	-1.30635	-0.950909614507129	-0.330597326119796	-0.614074370504189	0.343761	-1.02367	-1.11719	-1.00611	-1.18658	-1.42978	-0.932001021189169	6	Gm43738
Fdps	1.70263	0.995981694915827	1.75277	1.01625	0.593021028638125	1.12371	1.31293	0.638881108726069	1.16352	-0.381736822668843	-0.775054702951956	-0.229129	0.220182197245693	0.196350716620546	0.917346790490294	-0.900065671342222	-1.18926	-1.06479	-0.352291	-0.419666	0.270896553622688	-1.02427	-0.870069320862113	-0.970793564671543	-1.24966	-1.41901	-1.05868	6	Fdps
Trim46	-1.60815	-1.60162	-1.07778	0.826399769770894	0.0419873648353958	1.18171	-0.963457115558208	-0.846658020616496	0.349600903285859	-0.936924435375576	-0.218433778869547	-0.533548089643981	-0.819589746946047	-0.326210461242453	-0.559742698214747	1.23896	1.05419	2.87378	-0.0822497	-0.0469457321622737	0.358243003238117	-0.421089378378551	0.0536137263762681	0.950623919648218	0.568727917462749	-0.412944419275114	0.957509076709353	3	Trim46
Pmvk	-0.147477631667552	-0.388309832901455	0.156827905270361	1.20909	0.918147969598811	1.39459	2.08305	2.09322	2.10024	-0.362547437593077	-0.227556353599727	-0.442342220022534	0.198897775768395	0.212139710556358	0.487995818892866	-0.968296457984905	-0.906864	-0.923815131093585	-0.487149583372376	-0.429599948133606	-0.341689742288006	-0.923777921454686	-0.904922742533226	-0.823908775112913	-0.867226309960211	-0.805676	-0.903042431222544	4	Pmvk
Adar	-1.28957	-1.18147	-1.55132	1.69736	1.50063	1.37537	0.664045017470608	0.509977	0.266429024885331	1.72711	1.31915	1.64467	0.122502346090349	-0.173399501353941	-0.0190029588683665	-0.00750810961834651	-0.298018931038279	-0.289459315942849	-0.586538560544875	-0.787127788720504	-0.924344429876611	-0.376616853905458	-0.149067519748574	-0.166264383270875	-0.875957762591065	-1.06611	-1.08547	2	Adar
Il6ra	0.782358105291777	0.997755056264711	0.232101317672514	-1.62613	-1.89919	-1.89815	-1.66644	-1.57039	-1.78145	0.810053529668327	0.501926	0.594837890819566	0.342783574962705	0.157528649171087	0.163717274202553	0.948989135149219	0.729466016229974	0.164159385002263	0.673001590693551	0.184868051428159	0.00574012448688439	1.0943	0.985610852980626	0.534030939192817	0.319557106481033	0.343568769561417	-0.124613769922203	7	Il6ra
Gm42674	1.71648	1.09294	1.04802	-1.74818	-1.79706	-2.11728	-1.02363	-0.643235158023116	-1.92109	0.443934	0.443995056656117	-0.231475704362791	0.870465327622166	0.734700137131367	-0.384933788544044	0.405517461030283	0.717773911095802	0.465020481031424	-0.481117568725929	0.515338645296489	0.308552385411803	0.738860683937802	0.683800557421647	0.403149525115039	0.334597528858658	-0.338741567750608	-0.236384945996662	7	Gm42674
S100a4	1.928	1.38381	1.28987	-1.37411	-1.78103	-1.75663	-1.37684	-1.18816	-1.71379	0.593477312902549	0.0324954875881727	-0.0851731843812633	0.781750310574947	0.352882	-0.297545529227156	0.673773565327644	0.602642697411666	0.393854	-0.426660004863408	-0.0250588084264122	0.122147863127102	0.816520597425768	0.802482	0.550116180026968	0.174072561428065	-0.555527228061395	0.0826355093696756	7	S100a4
S100a6	0.769126871102236	0.557025920541999	0.526715997786788	-1.31218	-1.79682	-1.73484	-1.56293	-1.61975	-1.73894	1.2242	0.599184026189122	1.08016	0.652031828836799	0.501737322672628	0.623163762379216	0.940811938143308	0.552785692623647	1.08029	-0.293648301576609	-0.474007012169788	0.0796409121368863	0.614281610610711	0.816553	0.731775333269871	-0.287431420265365	-0.583614748484583	0.0546752770815033	7	S100a6
Ctss	-2.05128	-1.46388	-2.66563	1.04111	0.876284950712853	0.395946554962763	-0.371550216778621	-0.233460235696397	-0.970850045108491	1.58382	1.33443	1.26523	-0.114933363494188	-0.0931033841819382	-0.397706335991894	0.894863289698076	0.887373478086822	0.612101628449014	-0.0474909561648179	-0.314626537020379	-0.757658	0.193526645843088	0.402973046595825	0.0937926761377549	0.372049604266678	0.106191885870179	-0.577520562179609	2	Ctss
Hormad1	-1.71005	-1.30252	-1.71234	0.794381233121758	1.56414	1.53332	-0.362914426233699	-0.187860754331168	-0.186482180741421	1.39853	2.0424	1.51826	-0.627777522417283	-0.327022424037949	0.301360446554165	0.369168734425848	0.299991499424401	0.712229836554095	-0.716716400192517	-0.449596653839039	-0.418159176006955	-0.561519157089294	0.282846958606353	-0.950033881751915	-0.876225935242829	-0.139080652726807	-0.288329	2	Hormad1
Adamtsl4	-0.599938707270681	-0.597507141631096	-0.903228500825288	-0.557557188229499	-0.672120089192411	-0.136866253396229	2.48738	2.62353	2.55454	-0.919538617978807	-0.766871125680825	-1.02005	0.0174411379379594	-0.0409655272539239	0.138436436889694	-0.381460259445173	0.230131742006959	-0.748556435107822	-0.389715588092042	-0.0242653162653553	-0.256917922036638	0.0183835380787936	0.368337992150333	0.0144086396662071	0.194838111390585	0.0331934840590286	-0.665071925693197	4	Adamtsl4
Ciart	-0.924197907597268	-1.08686	-0.849760214560036	-0.908662468830692	-0.525521821892634	-0.651964	-0.843028102694472	-1.96726	-1.30922	0.756512566423979	0.0124658855945517	0.844603157976669	1.11706	1.5595	1.30879	0.170063523656778	0.531368795711658	-0.0860764371548617	0.695906693911031	1.13625	1.38977	-0.594849696245009	-0.831373	-1.30128	1.02193	0.523470759447792	0.812353847218968	9	Ciart
Anp32e	1.04583	1.13948	1.79643	-0.906868444345818	-1.18046	-1.35535	0.803006636676798	0.244600368988421	1.13943	-0.992935767508128	-1.24889	-0.916030782634744	1.041	0.975844	1.34493	-1.08462	-0.857134979410346	-1.01501	0.995986787379831	0.241221949636143	0.921695991295239	-0.693373	-0.963203836793625	-0.824891384103756	0.404655	-0.030418635791762	-0.0249103483925655	8	Anp32e
H3c15	0.977701948438353	0.407010727890585	1.17887	0.241469573314551	0.397513976854192	0.331277503073832	0.971767802092157	1.01963	1.0469	0.440933036020228	0.249303997945018	0.776555298549682	0.780715842209828	0.817359184345217	0.999487596445877	-1.45765	-0.941529641805121	-1.6602	0.191070179621656	0.110304019505742	-0.209689574222322	-1.14447	-1.97134	-2.28059	-0.129000930224793	-0.474251367155846	-0.669145992605186	6	H3c15
Gm20634	0.337898482709552	-0.129111694262336	0.636981284085026	0.424562396697832	0.673006	0.992288997839184	1.10299	0.980669388029199	1.30389	1.06509	0.600628728747689	1.30579	0.707267700502295	0.549528411540267	1.03188	-1.16029	-0.929634033661617	-1.02543	-0.166161322429967	-0.153608364859405	-0.320383765658564	-1.41882	-1.99729	-1.67376	-0.603020970247004	-0.930148794821376	-1.20481	6	Gm20634
H3c14	0.485239332343445	0.00328022330886719	0.648670804119688	0.612355813131057	0.687210771107622	0.868227719204421	1.05057	0.963271269502281	1.16631	1.00253	0.657026	0.934342797982964	0.710489738772015	0.589210926579663	0.821153630793472	-1.20267	-1.06311	-1.45866	0.0142997046845534	0.075647395421002	-0.197093967841526	-1.26391	-1.91007	-2.23573	-0.325948832446107	-0.613345528842799	-1.01931	6	H3c14
Fcgr1	-2.24668	-1.92942	-1.8081	1.36162	1.29599	1.25862	0.622659920028011	0.548374431086287	0.463352	1.4831	1.11839	1.4539	0.384071	0.152310684543185	0.324975695737095	-0.172137	-0.147338	-0.141257	-0.240297262987008	-0.335444350816207	-0.609687256688635	-0.457097235870975	-0.315045	-0.329769309410766	-0.475813504577923	-0.472082537207845	-0.787197	1	Fcgr1
Gm15441	2.04314	0.967633075616281	1.65226	-0.573602586388215	-0.760101003208915	-0.0565502437313721	-0.315328658881474	0.243243629509333	-1.82541	0.172405903506646	0.256139	1.1345	0.659748187588922	1.36257	1.0084	-1.92433	-0.854015401455721	-0.606043439752491	-1.17471	0.556758907277565	0.897916	-0.345405026569102	-0.497126822892934	-0.0427448552254517	-0.445822	-0.886546431793641	-0.646969256946224	11	Gm15441
Rnf115	-1.64641	-1.15696	-1.62905	1.47788	1.47625	1.27552	0.628930579015402	0.775690445625716	0.437085119687906	1.50162	1.44487	1.5628	0.148581851478214	-0.0320538070331154	0.408569975999288	-0.578651172749163	-0.540820005808708	-0.751395226908817	-0.0326389766278513	-0.476885228306573	-0.516215790473219	-1.17372	-0.900937148889741	-1.06038	-0.271146940766221	-0.202783400380065	-0.167748002251934	1	Rnf115
Bcl9	-0.919586556033011	-1.1202	-1.05598	1.09824	0.942064385418641	0.645647606591418	-0.397639	-0.352756849684856	-0.644593431513978	2.48707	1.88073	2.53218	0.299448323513215	0.0704004487310989	0.144568299329938	-0.520662145547729	-0.741948039306836	-0.717721480100489	-0.0110605957800408	-0.208216285138652	-0.360339	-0.654462899628255	-0.793484	-0.634047986725786	-0.153461439263349	-0.427695	-0.386487404066005	2	Bcl9
Notch2	-1.25407	-1.05641	-1.47474	1.48479	1.36883	1.2168	0.309384113209438	0.373758220374985	0.121994359366053	1.66854	1.00243	1.89855	0.693713199799585	0.427780315712372	0.622088665386747	-0.801981518134895	-0.925974419446551	-1.17935	0.331616189970986	-0.134808142002763	-0.225675778747351	-0.920360143735258	-0.942393618882158	-1.17071	-0.395069188482313	-0.446064036025959	-0.592683937804505	1	Notch2
Gm42819	-1.35399	-1.13198	-1.2108	1.68764	1.56202	1.23734	0.190900987464941	0.309012422188624	0.255824978716064	1.80671	0.509725255101039	2.0321	0.306318895724349	0.428199897146926	0.502244	-0.816287	-0.691425	-0.974982789089165	0.220122387552837	-0.112369	0.0608432378359346	-1.06595	-0.935211545862175	-0.917174066011229	-0.697181591968992	-0.606374906291726	-0.595279500333071	1	Gm42819
Gm42820	-1.16674	-1.2243	-1.28087	1.41482	1.00507	1.17956	0.0950070309555446	0.420589748191148	0.0434256955586705	1.93707	1.39681	1.99453	0.694866	0.130859432147978	0.363113	-0.725958006212677	-0.661148196713646	-1.34388	0.450686	-0.233402653338901	-0.240695660588902	-0.718231099090867	-1.0096	-1.0997	-0.255675	-0.484843043583357	-0.681366546033984	1	Gm42820
Tent5c	-1.50117	-1.10054	-1.65667	0.427957670306936	0.549062588826656	0.116973190990302	1.14928	1.53097	1.19683	1.40288	1.99206	1.05927	0.508585224681394	0.651004256825712	0.366891300883908	-0.420636619399098	-0.499379895016865	-0.481009782594149	-0.339584826948106	-0.325678475041708	-0.916007251520523	-1.09382	-0.956623042493475	-1.55426	0.0176522488348551	0.120156610766152	-0.244199164987153	9	Tent5c
Gm12474	-1.00563	-0.786018628501245	-1.24819	0.242253584023553	0.388467	-0.0154286579626272	1.38256	1.57026	1.3023	1.85817	2.17816	1.3243	-0.0975662483035961	0.142523231066911	-0.0362878827297773	0.0891099002114498	0.0242458	0.115936144416996	-0.995207583327822	-1.02127	-1.21183	-0.785021843447775	-0.856139	-0.699518279556611	-0.628868655275578	-0.741759603611405	-0.489549162233229	1	Gm12474
Man1a2	-1.20129	-1.0314	-0.986568364452117	1.47671	1.77059	1.52371	0.348524509581967	0.554674734057018	0.405503065459259	1.50869	1.57562	1.61011	-0.809146416568372	-0.791280251057652	-0.462808203941096	0.196846742100345	0.225273307213047	0.301169	-0.815682427397296	-1.09061	-1.232	-0.391125689590728	-0.160262048726113	-0.362707389128043	-0.820363	-0.725814686889508	-0.616348170162579	2	Man1a2
Ampd1	-1.30403	-1.35648	-1.22625	1.17112	1.95035	1.46436	-0.101035107183436	0.102944397789142	0.592393516099076	1.47274	1.79597	1.19635	-0.306908285389883	-0.568448867086233	0.324243089327609	-0.939226012779402	-1.07447	-0.321657337833232	0.172150670296305	-0.302304	-0.0985778253493092	-1.0597	-0.951777	-1.19444	-0.0343821551710799	0.226620847862809	0.370448858059977	1	Ampd1
Dennd2c	1.41146	1.25658	1.28694	-1.87077	-1.52625	-1.6323	0.150802672069125	0.13914	0.458290759790935	-1.74415	-1.36956	-1.84266	0.484961392926835	0.412497393051833	0.217540228111237	-0.265592605248784	0.173372822208556	-0.395392001215272	0.470849089172429	0.749203434316005	0.498233883795017	0.905755	0.431053813303454	0.00391836897667245	0.716639216978499	0.621795428151975	0.257633003259979	5	Dennd2c
Hipk1	-1.30578	-0.933334265404418	-1.20162	1.3959	1.55301	1.79413	1.40103	2.12396	1.66479	-0.513350973359851	0.512134735763015	-0.0365746271574707	-0.893083534682663	-0.748445198572458	-0.0343394298315415	0.0611945424895231	0.0996950793034957	0.0062558322716753	-0.683497128320851	-0.753491240613602	-0.971852921880692	-0.351721395183127	-0.170015589304603	-0.269140600571078	-0.708897571185586	-0.445821561494961	-0.591139	1	Hipk1
Ptpn22	0.139543976887663	0.463658616725499	0.159779664290204	-1.58393	-1.28893	-1.56737	-1.38625	-0.886799375469596	-1.21628	-0.257730417030223	-0.138854182827898	-0.659751282532321	-0.358406	-0.542269049471543	-0.709979	1.9176	1.65497	1.36244	0.384496400453149	0.154760959114349	-0.357535187787775	1.37946	1.14374	0.905629	0.693216208060867	0.627240517613606	-0.0324470563755075	5	Ptpn22
Rsbn1	-1.41671	-1.29215	-1.45653	1.30848	1.49183	1.2789	-0.237464261973094	-0.149939889078629	-0.339559316710916	1.9216	1.79005	2.25228	-0.530656648392109	-0.479946673336186	-0.044384962808307	-0.393569114632361	-0.429122218028788	-0.314617444925214	-0.0834116754526902	-0.240337753755965	-0.265826275042626	-0.721899179534647	-0.428933351089732	-0.738356908234798	-0.285679266471187	-0.212637560727038	0.0186063751776581	2	Rsbn1
Magi3	0.937304287168031	0.760954984301898	0.984500402830852	0.618346803379973	1.03294	1.35713	1.65213	1.73367	1.8045	-0.643890838178204	-0.143059064149391	-0.476950184898421	0.0864688946866093	-0.327205640128183	0.453302	-1.41768	-1.00125	-1.11471	-0.404532272486934	-0.751855866590244	-0.295642623422795	-1.03621	-1.40205	-1.23643	-0.708642046586547	-0.404015937343452	-0.0571139142461798	6	Magi3
Mov10	-1.43496	-1.01757	-1.53155	1.717	1.66904	1.59544	0.555397109314495	0.646257	0.4306	1.66777	1.33634	1.66767	-0.490960359624871	-0.441496752483085	-0.120712697803729	-0.373695252595834	-0.332002186727051	-0.428329271107438	-0.528764961595618	-0.664876728098769	-0.666653212798752	-0.688091456078334	-0.193160314878044	-0.515456731527137	-0.770705807220765	-0.613976883585456	-0.472545343180167	2	Mov10
Inka2	1.43749	1.54156	0.459163549103723	-0.850940693308276	-0.735707283759076	-1.95257	0.216074671284078	0.321985840161646	-0.985480207058613	0.453409858639519	-0.554062723327924	-0.190354158400782	0.135098007584119	0.317024651857094	-0.428150771995639	0.0514100813306154	1.98655	-0.431777619941847	0.0427763533124607	0.199531088344727	-0.0498404598348782	-1.78701	-0.920242664664414	-1.56172	1.20832	0.940515215661977	1.13696	5	Inka2
I830077J02Rik	-0.887550583915858	-0.918252066703169	-0.865096370308881	1.75119	1.73784	1.57391	1.40515	1.25722	1.13928	1.20491	0.644238004390902	1.34272	-0.172749959483562	-0.352985680763347	-0.226337	-0.632879170961718	-0.717637683083499	-0.617437561208909	-0.555974169255466	-0.575668360908966	-0.801384	-0.817263	-0.867536630298571	-0.815089	-0.776282446041666	-0.708116183984496	-0.748225570179411	1	I830077J02Rik
Atp5pb	-1.44381	-1.24557	-0.940511334868896	1.34979	1.36926	2.12285	1.34377	1.18705	1.05356	1.11248	0.451385806361656	1.27041	0.112093206093717	-0.00834525256808846	-0.0433710468922202	-0.726215760326027	-1.04313	-0.513680700440602	-0.396788612712201	-0.203071039952443	-0.469224	-1.12754	-0.799230117168248	-0.684116766537798	-0.338604	-0.944887748017179	-0.444568564064958	1	Atp5pb
Cept1	-1.35099	-1.22702	-1.54319	1.17206	0.935396490601497	1.15825	-0.408028886794457	-0.177765	-0.719118196625234	2.23587	2.05513	2.23489	-0.537350018959251	-0.349082034843749	-0.462801230824604	-0.108240293560017	-0.201228693592112	0.077810615074616	-0.168839095849067	-0.0924684350166795	-0.326841398778501	-0.571291793029357	-0.288918	-0.546484890729604	-0.360998101142205	-0.274772165399405	-0.153974797500778	2	Cept1
Dram2	-1.27893	-0.984715046007435	-1.36624	1.14386	0.767798	1.2746	0.0171777714068938	-0.0415546176926433	-0.228019863030631	2.35127	1.87638	2.10543	-0.511781521264593	-0.722416374746437	-0.816032560160031	0.408481752767476	0.126205182156996	0.159100487139229	-0.501909817593371	-0.443227991784176	-1.01094	-0.0789829540959394	-0.0378725001804803	-0.333454814256255	-0.499088527528152	-0.569764551520232	-0.805370030186517	2	Dram2
Cd53	-1.79689	-0.870831395507555	-1.49639	0.555375996243927	0.653905309902978	1.12137	1.35489	1.86433	1.57802	0.788946479499313	1.36038	0.471486822815282	-0.675994699540039	-0.714013682648893	-0.756389217507233	0.321913873207015	0.877846414810612	0.650077972286307	-0.903868006792416	-0.647882751386891	-1.33855	-0.442490342704507	0.0222411399604749	-0.333584109988793	-0.735110423404085	-0.173269563082404	-0.735510108293222	1	Cd53
Slc6a17	1.93796	2.03046	0.945676085243194	-2.36437	-1.24474	-0.439468909649291	-0.101818880763678	0.728096001556835	-0.0130443282467563	-0.864852662481775	0.742951190210283	-1.29605	0.599425205090442	0.218542662402081	-0.471733367465281	1.44436	1.08709	0.144766	-0.721942168879801	-0.308977	-0.611817738968926	0.313667427513908	0.200464	-0.230901265854222	-0.162683968609702	-0.662612037934006	-0.898448655704577	5	Slc6a17
Csf1	-1.47139	-1.25754	-1.4773	1.53983	1.50506	1.40379	0.632477966756542	0.624018670252802	0.540442081050513	1.55404	1.14155	1.6473	0.149802814800981	0.0549908841224152	0.249199266060563	0.144306819507365	-0.115528415711587	0.200416758416476	-0.429672788475019	-0.625071017721909	-0.690067924373767	-0.993398835786706	-0.817273314417225	-0.872044468767987	-0.836950937922016	-0.894136193023826	-0.906852875308468	1	Csf1
Psma5	-1.64177	-1.66554	-1.46865	1.74712	1.69484	1.40899	0.586838377877453	0.447384089206528	0.253798701312058	1.35278	0.834326129336413	1.67806	0.0252903129631029	-0.0950979341315034	0.285255	-0.688074636689629	-0.963965338725033	-0.610850427252299	0.0674626613182061	-0.081816	0.00778737764240704	-1.00829	-0.942233854709426	-0.776176376569077	-0.174378076706215	-0.309354662846151	0.0362662159830791	1	Psma5
Sort1	2.36328	1.40607	2.0669	-0.0254565366139425	-0.0973718340615858	-0.388421254074904	0.596026969226308	0.0177574095336289	1.13766	-0.790540963897826	-1.34455	-0.489105446838781	-0.265282482758768	-0.432762940839369	-0.0712888989602004	-1.40258	-0.844358506984921	-1.64289	0.637922706659331	0.226168101700721	0.470385702353932	-0.409577180936085	-1.25336	-0.828169953663085	0.904221646914161	0.146003700472914	0.313322326625171	8	Sort1
Psrc1	0.659841134208899	0.619288026364662	0.785966715584494	0.646497518971354	0.865157156894014	0.294334	1.50236	0.885900896497514	0.966878321157438	-0.00793208573308147	-0.392306384073063	0.0170616921915488	-0.0902111140770666	-0.786007317203457	0.314732951093996	-1.07429	-0.683608069963399	-0.979577603554584	0.348734355856642	0.159312382710761	0.556874682731884	-2.20783	-1.96902	-2.25885	0.659521833832977	0.111313563691092	1.05586	6	Psrc1
Sars	0.0238419672448668	-0.163996312049545	-0.139159697597482	-1.38082	-1.52462	-1.59749	-1.01241	-1.13925	-0.612856607595607	-1.03254	-0.950542524535957	-1.25954	-0.237779211708323	0.236334518203775	-0.0134906039860205	1.70493	1.6352	1.79226	0.337475738791239	0.426336396656517	0.611225944731444	0.737982695859813	0.844927973861084	0.988037245554146	0.336005	0.578361374129645	0.811585	3	Sars
Gpsm2	0.00770137273824267	-0.110204845805928	-0.0654899132335444	1.49054	1.44603	1.04413	0.487475964775016	0.375727653367921	0.369026	2.01518	1.6232	2.00709	-0.0961684481304438	-0.255432091858732	-0.0716590637532893	-0.423257166974412	-0.727719164997546	-0.663552076369037	-0.715155521006944	-0.913021414222075	-0.783282863775646	-0.818953365210381	-0.930150099768881	-1.16719	-1.01687	-1.04361	-1.06438	2	Gpsm2
Stxbp3	-0.972381813113773	-0.803765080937896	-0.920227162011506	0.601908629347975	0.551114660102612	0.151499603978537	-0.573458552241832	-0.444375112083962	-0.726299256560331	2.55962	2.21809	2.72204	0.261222106682754	0.0853929118322699	0.120642874852728	0.102999686379771	-0.178075058501825	-0.0407753	-0.299067125311182	-0.703702981063631	-0.689022297567969	-0.371737145873503	-0.284621089085166	-0.310842152697256	-0.579666528840217	-0.772994321445416	-0.703516022335918	2	Stxbp3
Fam102b	-0.903783806498903	-0.877771413866894	-0.763682	-0.256209913401942	-0.249841642694707	-1.33673	0.571375961524584	0.648056171043116	0.514819828565116	-0.943459581973696	-0.953336598073468	-0.357165032597318	2.0161	1.14092	2.01937	-0.862488192465409	-0.808095188415198	-1.52577	1.60089	0.466776473838651	0.351617145488259	-0.379177	-0.694829676588665	-0.635394868037071	1.13005	0.589689	0.498074821032924	9	Fam102b
S1pr1	1.50778	2.0004	1.8372	-1.23968	-0.867534089535161	-0.524456	-0.895344868649173	-0.644100058791373	-0.830243	-1.10595	-0.447985168529662	-0.756930327273852	-0.886644324793622	-0.593157711894027	-0.562879267161618	0.645180484465113	1.33704	0.826976262990236	-0.935112	-0.282895580818896	-0.379549	0.721645259708417	1.59812	0.988557071169051	-0.600908495383577	0.155402553160909	-0.0649300842648033	5	S1pr1
Slc30a7	-1.81811	-1.45971	-1.66082	1.85183	1.61639	1.75009	0.464612113224544	0.628271744160659	0.378096361930668	1.09316	1.00684	1.29202	-0.234869472694084	-0.187438	0.0730715033337284	-0.387805867992223	-0.372357365303071	-0.490048830931071	0.250265044880606	-0.251662868980761	-0.366928621108557	-1.23758	-0.752228615884739	-0.996657249470396	-0.192003566437214	-0.165402355189777	0.168969842300096	1	Slc30a7
Gm42928	-0.799118768690798	-1.63653	-0.836608599785296	-0.306002	-0.184529499972829	-0.474728579120351	-0.226712965093646	0.534403529044537	0.201493908730252	0.366350463188236	0.328287012638844	0.328744367762739	1.274	1.53566	0.827772521277434	-1.34654	-1.13895	-0.736251793083179	1.01738	1.53365	0.989783322216227	-1.04845	-1.63653	-1.19275	1.51175	0.792065221026391	0.322352586744131	9	Gm42928
Cnn3	-1.38997	-1.31592	-1.29597	0.215304093577961	0.348915759141841	0.278930928343308	-0.129223	0.292255452412027	0.112472302813076	0.850920383172238	0.836317273845431	1.0216	1.1062	1.12834	1.20521	-1.31814	-1.337	-1.26266	0.983631	0.765197366684192	0.784465593428071	-1.3356	-1.28043	-1.30963	0.875074056808171	0.543019599915846	0.626683499385592	9	Cnn3
Gm42929	-1.38914	-1.38914	-0.812112412957029	0.00898488882185782	0.109084307485836	0.173910481003141	-0.144067606416063	0.00552136836638489	0.0442087347234931	0.957830084287463	0.143716124791197	0.951533837325745	0.870540545217493	1.23847	1.65434	-1.38914	-1.38914	-1.38914	1.12705	0.758411842441112	0.993416173968595	-1.38914	-1.02206	-0.984530961923051	1.17653	0.482425	0.601658198623329	9	Gm42929
Slc44a3	-1.46571	-1.32077	-1.53817	1.26084	1.24605	1.10593	0.707314386928942	1.05262	0.0709324363773944	1.15738	1.24522	0.510315593745805	0.860845139463759	0.936033268946694	0.310336312545452	-1.33397	-0.934125759950733	-0.908336654823616	-0.302374702087421	0.868465888339621	-0.199496081630424	-1.18544	-1.17965	-1.12347	0.346649	0.318055039165046	-0.505479	9	Slc44a3
F3	-0.919439624124017	-0.884125274334088	-0.979785274620398	1.53565	1.5666	1.52665	1.60318	1.83294	1.56393	0.191789911779113	0.232041781719378	0.496688875155126	0.403952156729488	0.211815801001056	0.469305849223106	-0.894880924141379	-0.749061088120066	-0.930867390314862	-0.443331159267783	-0.425872356718236	-0.566453526832937	-1.01628	-0.924360734204748	-1.08703	-0.655649249090468	-0.450760410014203	-0.706650952452845	1	F3
Abcd3	-1.52533	-1.07099	-1.33592	-0.948123	-0.482287735526378	-0.520422583386915	-0.488445481671829	-0.565342088119885	-0.0233106812476427	0.389107375327061	1.08678	0.662521	-1.30857	-0.882773268412696	-1.0743	2.05964	1.68316	1.99049	0.00865996537851658	-0.273663633651094	-0.496141701931166	0.238841015804756	0.877055	0.842190237870271	0.297120349418427	0.354609516481138	0.505430921174866	3	Abcd3
Fnbp1l	-1.25491	-1.18831	-0.722727095364182	-0.785194920990909	-0.388325	-0.773392365950661	-1.01561	-0.573071601155638	-1.38448	1.77896	2.00485	1.77948	0.178163703283787	-0.0664004216226761	-0.410587342295662	1.07581	0.861415005144084	0.410688606782175	0.146712480468833	-0.448907130711112	-0.751841287905609	1.09516	1.2671	0.768944	-0.416096853887658	-0.308578	-0.878833526650338	3	Fnbp1l
Pde5a	0.923410247035469	0.999461325638009	0.438768748867101	0.225548819197701	0.875142289398312	-0.112544725877166	0.602982289567298	1.30216	0.798263812765707	1.46236	2.21084	1.15375	-0.122238690300037	-0.0550395000684411	0.0324695085655644	-0.509588173042527	-0.0238891743635764	-0.273059156335743	-1.30279	-0.958968313412071	-1.26258	-0.810870778919847	-0.698111666171887	-0.743531128012425	-1.566	-1.20897	-1.37698	11	Pde5a
Camk2d	-1.15161	-1.12389	-1.03128	0.546030667125332	0.504476372325542	0.298868289465604	-0.468030592437763	-0.0420781305009207	-0.721214759816524	2.57354	2.3414	2.53995	-0.0364320666381338	-0.342594331429594	-0.202262313707886	0.0650500909440539	-0.0486157861377231	-0.130123017467387	-0.473192230329283	-0.639333181776357	-1.02283	0.0193612336224393	-0.0798099571481387	-0.229305491001196	-0.363426	-0.236510941530606	-0.546143452725012	2	Camk2d
Ank2	-0.711202857047096	-0.730068394716474	-0.967167814578413	1.47133	1.29963	1.00276	1.69211	1.66077	1.21361	0.312985200870108	0.0296757803458918	0.192197	1.24865	0.725490981087684	1.19618	-0.698219714411233	-0.763510450709868	-0.867196164739445	-0.401506292650219	-0.408509124105575	-0.720858073344122	-0.749892	-1.02153	-1.14952	-0.770468083486234	-0.878921367149181	-1.20683	1	Ank2
Zgrf1	1.00723	0.806695693601318	1.54833	0.247454555747895	0.650775223655942	0.898623081023654	1.46187	0.850089575720444	2.21869	-0.591203184173778	-0.674285783515786	-0.351957468902441	-0.766638559118643	-0.800327226381396	-0.536489545928577	-1.43534	-1.68439	-1.69667	0.480554297514783	-0.0429270513560238	0.248028444921096	-0.0138175664658181	-0.821008389201113	-1.25479	-0.00079665620252058	-0.0579614482112319	0.310260615606634	6	Zgrf1
Alpk1	-1.04921	-0.929504849517514	-1.12196	1.65102	1.54711	1.47358	0.654798654221541	0.762810014839946	0.363894	1.85509	1.36052	1.64063	0.119119145913894	-0.323851381961463	-0.0105546615162671	-0.730962159396812	-0.666198868418821	-1.14007	-0.190643547160222	-0.427166039145524	-0.802951178605867	-0.776586947348176	-0.899600444299116	-0.993768642912151	-0.407114	-0.288331641338599	-0.670089064134142	2	Alpk1
Tifa	-1.19475	-1.01207	-1.25994	1.55018	1.57781	1.29915	0.994951242776501	0.919318000304132	0.754509935654788	1.32891	0.917700966047825	1.45331	0.415027256388795	0.360271590921824	0.343529930812543	-1.03752	-1.01397	-1.0304	-0.0615209969074653	-0.151639558323773	-0.273303	-1.18928	-1.07839	-1.11453	-0.505474715180823	-0.519761657800991	-0.472128730975983	1	Tifa
Fam241a	-1.12683	-1.1431	-1.21255	1.502	1.52725	1.43508	0.937618508753919	1.03224	0.732356318081657	1.48739	1.28647	1.55556	0.203926601088756	0.119214501619056	0.248635545933104	-0.568282519613644	-0.629837690042069	-0.652900378786909	-0.493902464637405	-0.488215225101472	-0.657265632579555	-0.932125786617281	-0.820124	-0.864818250470749	-0.706967411487543	-0.919637855930119	-0.851181183322102	1	Fam241a
Elovl6	1.76266	1.17777	1.94396	-0.680102259868839	-0.802463548066843	0.0836038264125911	0.937077472509886	0.610966556913466	1.23385	-1.29072	-1.56456	-0.936206	0.603007764201306	0.164499381267595	1.11739	-0.906399499232211	-1.03582	-1.19299	0.663383160626836	0.56766	0.994266501823991	-0.482358811544118	-0.578623129328132	-0.921684522432265	-0.524437	-0.425698235229388	-0.518033814408921	6	Elovl6
Mcub	-1.37475	-1.17772	-1.31241	-0.796360884409892	-1.24982	-0.408965889418855	0.947194751416606	1.49688	1.20897	-0.768140285934047	-0.587288442007321	-1.05944	1.95028	1.27034	1.76836	0.244249488025373	-0.234882027603813	-0.495911577812696	0.790317089519044	0.414530941410716	-0.217678007350752	-0.165737506698683	-0.719607698757498	-0.834386962669566	0.669664808720564	0.730433997430324	-0.0881211192242603	9	Mcub
Sec24b	-1.86982	-1.61096	-1.72585	0.31059	0.478479682899047	0.767451928506033	-0.426107235814567	0.275968419525374	-0.255337641635794	1.24019	0.501375947157362	1.58672	1.11325	1.04206	1.25226	-0.903632587977565	-1.10217	-1.2983	0.879237112114999	0.118944	0.120311381925108	-0.879785190274119	-0.549652207450284	-0.798155	0.845050994087145	0.168126207398766	0.719738489814284	9	Sec24b
Sgms2	2.17463	1.56502	2.83945	-1.51703	-0.487358073662178	-1.36504	0.396120073148947	1.05731	0.718528265729202	-0.416006744722281	0.332581810889157	-0.276364426445497	0.255901086210588	0.229344005156867	-0.351292149933965	-1.27795	-0.618643658156965	-0.572666	-0.743879149644805	-0.146624749759029	-0.421661	-0.635888860649308	-0.184549789920155	-0.0370759126074238	-0.469810868461226	0.297604361314188	-0.344664194677531	8	Sgms2
Tet2	-0.959469600225431	-0.796095	-1.05573	1.47015	1.19882	1.5133	0.238770978192258	0.331590617623952	0.0357191388786289	2.11496	1.84747	2.14773	-0.241349785952316	-0.421556	-0.383991533211706	-0.435834132300692	-0.516650715043571	-0.756211	-0.438071939066034	-0.595853455250952	-0.841896224991496	-0.697369195532131	-0.621968456084395	-0.790239183235355	-0.443642880781727	-0.398180695661136	-0.504398063853224	2	Tet2
Cenpe	0.0788575924813695	-0.0257207682770259	0.253738650876287	1.40267	1.41064	1.27075	0.662058	0.541175359031501	0.717613588692032	1.41009	0.893915150919559	1.49324	0.186931458292596	-0.0352148904533582	0.285768358900626	-1.47118	-1.34499	-1.65585	-0.153031074623501	-0.329892125864938	-0.300915278061022	-1.13836	-1.51568	-1.78243	-0.180180938906844	-0.398364200384928	-0.275621730519376	6	Cenpe
Slc9b2	-0.302727710798722	0.254045848067981	-0.107394766786487	-1.44974	-1.39314	-1.41366	-0.909103	-1.00391	-0.729728	-0.577429976352028	-0.24108	-0.478818248092396	-0.332743	0.239102038108957	-0.0561745908506727	1.57767	1.69742	1.8857	-0.728031204792838	-0.372369161198766	-0.215914620023818	1.41155	1.73717	1.33257	-0.301275280248415	0.231164	0.246856628680572	3	Slc9b2
Slc9b1	-0.168686651224122	-0.336456949319335	-0.534627398941151	-0.521861811008592	-0.855834949215844	-1.69823	-0.914684909579637	-0.950708474395924	0.0307443565807041	-0.425294061884208	-0.167264094986178	-0.836904103285334	-0.819153511512061	-0.246292484154006	-0.297196349388784	2.14463	1.09432	2.48629	-0.292226295928457	-0.252747305223066	-0.253886361308785	1.34941	1.80602	0.872175	-0.299303813495007	-0.161048186574223	0.248826585118293	3	Slc9b1
Ube2d3	-1.70868	-1.56959	-1.32702	1.12443	1.14176	1.30321	0.955510648848403	0.863417350459954	0.929030495120049	1.39844	1.61237	1.71684	0.168637169247387	-0.00758813967847048	0.353408974735804	-0.373289349566516	-0.390794074645451	-0.464237	-0.312425633309617	-0.711258064549156	-0.914645214393273	-0.740804680214551	-0.530283427122504	-0.674086808364017	-0.524104827785597	-0.524916622260614	-0.793327922649659	1	Ube2d3
Bank1	0.587139281368434	0.570142765389626	0.508588243018114	-0.733975170593909	-0.764846345738923	-0.513046745964657	-0.0960538557812334	-0.0113607332419983	-0.286670078904663	-1.69202	-1.61742	-1.37614	-1.05772	-1.33829	-1.55112	0.415003734858734	0.742872734344147	0.0490990864493267	1.46376	1.19709	0.891892346606895	0.219786282599283	0.0428278847388325	0.214442125740263	1.4522	1.32489	1.35892	10	Bank1
Ppp3ca	-1.09125	-0.848313339722126	-1.14777	0.506740941883892	0.617021215937521	0.199596209219816	-0.461261627639124	-0.282851347743627	-0.662046	2.5816	2.20116	2.63496	0.199992102772362	-0.175055735656581	0.146448802168529	0.0190417584232121	-0.0528368854901752	-0.458142534975837	-0.306061209356938	-0.662025552594568	-0.901975133615997	-0.106814	0.163206712128999	-0.265511642570123	-0.591570023772467	-0.548351883238269	-0.707928120752866	2	Ppp3ca
H2az1	0.138788807381491	0.323210423101778	1.45482	0.125705449219752	0.506026639119973	1.08859	1.08969	1.08958	0.918084714229712	-0.796795665035219	-0.691875566840717	0.350820545497897	0.217917704939566	0.509098590154114	1.19797	-1.76675	-1.38764	-1.41513	0.157688640456301	0.254018965426002	1.06988	-1.0166	-1.7454	-1.79064	0.0338700076175321	-0.473327807364489	0.558412272552508	6	H2az1
Dapp1	-1.27596	-1.14065	-1.4596	1.31325	1.09131	1.35381	1.42751	1.36734	1.17357	1.35115	0.612996701172628	1.48587	0.0402563294121483	-0.238108466334935	-0.0482774873256464	-0.602262469391711	-0.838932	-1.0775	0.268861622484095	-0.255005	-0.363458726422768	-1.14426	-1.10177	-1.04758	-0.212495377276555	-0.192457	-0.487598	1	Dapp1
Tspan5	2.26109	1.98788	1.51054	-1.15464	-1.49794	-1.23006	-0.266577	0.197657122142665	0.136564789780911	-0.773043594846178	-0.702719280174831	-0.903109562279585	-0.413357661023351	-0.750996965927844	-0.964325951001667	-0.320573161527259	-0.280668	-1.34809	0.918491132129987	0.366561030007082	0.324291752751042	0.408996816117433	0.373874175465641	-0.437990006153147	0.764636068672038	1.10824	0.685268598652406	8	Tspan5
Rap1gds1	-0.618288038452389	-0.730176749840666	-0.683999879315822	1.48717	1.27045	1.75025	1.918	1.96515	1.8702	-1.13034	-1.08612	-1.04292	0.0866844923158572	-0.322140326416661	0.205699115427979	-0.673387829088199	-0.620020733828548	-1.03816	0.109662079393166	-0.244588868396909	-0.397899740521807	-0.339515656990495	-0.311544159943967	-0.647514311130973	-0.287091007095909	-0.170130457149003	-0.319431981261928	4	Rap1gds1
Gbp5	-1.65399	-1.60714	-1.70164	1.18209	1.20127	1.0877	0.843382596037416	0.871049	0.643463427596931	0.957756082210768	0.732614003699863	1.06914	0.635276762697137	0.617415300248105	0.635534674292985	-0.979867277727821	-0.988026	-0.924723162952541	0.377545545780512	0.354877595583581	0.161661255205312	-1.36606	-1.25557	-1.2206	0.267851804610581	0.0462893899939297	0.0126834849046668	1	Gbp5
Gbp7	-1.69227	-1.61375	-1.76929	1.36161	1.36788	1.1867	0.920899894402846	0.865854099862187	0.707179358906392	1.22929	0.939369663699039	1.30258	0.457205854598805	0.382799363557499	0.449517991631343	-0.685026617513736	-0.787183410795535	-0.680204395514627	0.0549219738920094	0.153495513215376	-0.0772148510074018	-1.28443	-1.00506	-1.02891	-0.112165237632449	-0.320919	-0.322896252469626	1	Gbp7
Gbp3	-1.69149	-1.71557	-1.79698	1.10239	1.19307	1.04246	0.769934109088711	0.827902259618152	0.619646269238508	1.04505	0.890856005053114	1.1299	0.680114828669625	0.629601570280185	0.664621623255422	-0.829421674419114	-0.903705591525195	-0.776856215123892	0.300200634714521	0.317750765953519	0.0581108617155323	-1.31932	-1.27402	-1.1769	0.223661361226921	0.0792404990616575	-0.0902510992757822	1	Gbp3
Gbp2b	-0.728553011496144	-0.648352875889361	-0.689057688387562	-0.598072038355809	-0.458551971519403	-0.563850841988401	-0.559229879576966	-0.452303952067629	-0.620641940900408	-0.457397309815306	-0.297464653004369	-0.415215394523972	0.0336943144791076	-0.0626902520599607	-0.201464943373417	-0.653233823327723	-0.687441063164323	-0.521913512164232	2.21919	1.78894	1.68791	-0.691367531471106	-0.709076467161151	-0.729289391400416	2.05913	1.45045	1.50586	10	Gbp2b
Gbp2	-1.72424	-1.67142	-1.77184	0.994044252971826	1.0123	0.842730197905941	0.762022782153961	0.840181812209857	0.553281352986627	0.887538824360904	0.605324372746221	0.946763854431634	0.928694542716608	0.889482327104295	0.893283136633283	-0.889072	-0.953499407007552	-0.846233665195134	0.466043673126365	0.419094569694623	0.258104	-1.40912	-1.3509	-1.21113	0.317501416635463	0.119721713679633	0.0913458023098735	9	Gbp2
Kyat3	-0.907353042252908	-0.999511	-0.876608739618679	1.15593	1.91778	1.12716	1.14985	1.26721	1.87924	-0.532828	-0.947499791323749	-0.120027074558148	0.639590718554601	0.939626131818012	1.22104	-0.789950003741209	-0.732708140673557	-0.757139207300669	0.281295057589089	-0.150633060604816	0.188846792834747	-1.26009	-1.27033	-0.873937239832178	-0.550508767532573	-0.653715970938603	-0.344728495825435	4	Kyat3
Pkn2	-1.3661	-1.2279	-1.05622	0.455081683502484	0.671514129083568	0.00932700128989435	0.226015645600125	0.238776	0.222689610476112	2.51338	2.12893	2.59368	0.0520765132486125	-0.146332417994101	0.252960368793576	-0.429107349523925	-0.427950084651032	-0.445564573210056	-0.0610353349959212	-0.647228	-0.698520364167359	-0.671393533025605	-0.586060285656857	-0.507683961356088	-0.525064530241726	-0.463638302723446	-0.104636518158181	2	Pkn2
Hs2st1	-0.464174731579178	-0.372800907520449	-0.300722129176325	2.13932	2.12458	2.52897	1.29252	1.22514	1.23681	-0.750802890289338	-0.476582131584283	-0.523914627754695	-0.595724789490056	-0.897605639366305	-0.468808571120886	-0.280953216188233	-0.493931694744502	-0.262452806723205	-0.506459489582881	-0.790133907929735	-0.576725110892544	-0.377044852151814	-0.458470245273357	-0.478212	-0.583912847539348	-0.460866696640878	-0.427033600375643	4	Hs2st1
Sh3glb1	-1.1185	-0.966617991314781	-1.26082	1.49507	1.52071	1.19382	0.275078662278235	0.426133009016598	0.0281440657722631	1.96863	1.62557	2.18815	-0.087882833882427	-0.336658790130231	-0.120448773721863	-0.101384406620867	-0.315631326102817	-0.264800622465854	-0.452957	-0.687737683683876	-0.953003129174496	-0.654650489504751	-0.570118167600351	-0.796201	-0.585008815129067	-0.667348754079621	-0.781542705774141	2	Sh3glb1
Adgrl2	-0.132944625453447	-0.00409750120850961	-0.185899425837283	-1.82768	-2.1978	-1.70644	1.89592	1.99701	2.12173	0.0228271905147346	-0.00956749458669098	-0.386902533987319	0.567151210798927	0.0812325078380212	0.680623451819275	0.667780339070238	0.346160371058288	0.436528976992822	-0.352660360079332	-0.380883375670215	-0.670621153078149	-0.00737974562365087	-0.492667990143825	-0.250140507423815	0.072979373258826	-0.220918504942468	-0.0633435256204441	4	Adgrl2
Ifi44	-1.98692	-1.68341	-2.09578	1.12418	1.35882	0.996688373565973	0.0359932466074841	0.279295561649293	-0.296507637889628	1.6743	1.58981	1.70935	-0.138907376858958	-0.186083708645739	-0.0668411530966619	0.370005899331986	0.333071155346852	0.420290357700499	-0.326713396565013	-0.391473051436115	-0.626824007243762	-0.446765303780724	0.072644228082569	-0.0317080777784184	-0.544079619301751	-0.649618998561643	-0.492816605111111	2	Ifi44
Pigk	-1.40706	-1.6003	-2.03654	0.186866726620321	-0.0322692446344859	-0.271895936610452	-0.329623131399187	-0.248548389360564	-0.858052062082692	1.12665	0.686586702057818	0.702509022375929	0.744302100413615	0.503516	-0.127827148188486	-0.596444100919447	-0.383441758253224	-0.802274992285471	1.47089	1.3554	0.726639380275264	-0.947527154325568	-0.888567976655385	-0.877576	1.41604	1.28198	1.20658	9	Pigk
Depdc1a	1.20478	1.15494	1.35792	0.0824241334203792	0.000258695276318421	0.213437448940139	1.25986	0.964866900900864	1.27929	-0.501044744440128	-1.16589	-0.130020561237591	0.676344	0.619557748142712	1.03584	-1.53189	-1.23888	-1.64946	0.238591471810891	0.159445479941274	0.305567622499021	-1.12602	-1.71592	-1.57487	-0.236458404250213	0.00819405261302976	0.309154087150297	6	Depdc1a
Tmem68	-1.67027	-1.63447	-1.6269	0.612320517160405	0.787977	0.252833416538516	-0.490396683931432	-0.476056037154735	-0.975039062069149	1.38137	0.828388207738057	1.62824	0.664602134552021	0.793330590938129	0.112857695842329	-0.451634978921437	-0.439700458329291	-0.610615693441377	1.09777	1.10164	0.575526001721366	-1.10994	-1.0191	-1.36256	0.866230381221497	0.509652085087414	0.653937269998033	9	Tmem68
Tgs1	-1.67334	-1.55372	-1.54307	1.13919	1.15132	1.0194	0.313177772832634	0.272581580667948	0.154393132857599	1.30884	0.959809534019275	1.49733	0.566633424202393	0.554602699325318	0.397872801364587	-0.915823190519043	-1.12736	-0.889463942949733	0.676585	0.428187777484754	0.367292025139068	-1.372	-1.21291	-1.2798	0.308480788991425	0.132618570481524	0.319167144167527	1	Tgs1
Lyn	-1.88415	-1.64843	-2	1.19959	1.1252	1.26296	0.671534640169505	0.704288	0.602993711772384	1.66121	1.31796	1.68873	0.0198064952512017	-0.213627549547338	-0.0824739577293629	-0.413336346597622	-0.427812646233724	-0.712542691019174	0.151196192646001	-0.141577728018585	-0.355233615272848	-0.771663832017293	-0.586867639854364	-0.837932290005114	-0.124216226267724	-0.0272859947629929	-0.178292467702696	1	Lyn
Sdcbp	-1.46527	-0.987296737789844	-1.56927	1.07127	1.18288	0.664524	0.115773	0.539553671483955	0.299082703338967	1.8111	1.96413	1.72464	0.301836443961042	0.140423864343518	0.107298353234391	0.167563127298207	0.378650118531971	0.0145776519596769	-0.651234201203959	-0.836621641279879	-1.41713	-0.193803014443934	0.0818553783972253	-0.436895319107704	-0.973656485229196	-0.668443149765413	-1.36554	2	Sdcbp
Nsmaf	-0.930778527536449	-0.855281909699393	-0.925626813319012	1.59577	1.69061	1.46328	-0.0488362644590201	-0.187657878121016	-0.323085470704098	2.12303	1.58994	2.22129	-0.561788067578651	-0.765089317231964	-0.579971830389083	-0.346754989826538	-0.247156117781336	-0.432558	-0.379379734345221	-0.555672	-0.605149920006562	-0.457536745158002	-0.384733890554701	-0.496437469447556	-0.497695532355269	-0.596416840124672	-0.506311026044558	2	Nsmaf
Chd7	-1.56995	-1.5457	-1.54468	1.40868	1.19247	1.57392	1.30008	1.47296	1.39637	0.785473	0.823456	0.796806104771127	0.111178365374905	-0.277638	0.382169798680425	-0.525655383556134	-0.704513218438385	-0.659660371860212	-0.096061861451043	-0.429510832722194	-0.612193479724481	-0.978075668475696	-0.956869322591922	-1.0994	0.00864602478719029	-0.047933061097024	-0.204362856945433	1	Chd7
Gm11817	-1.82916	-1.06617	-1.29731	1.69825	1.86051	2.0294	0.176436925326951	0.878566339173554	0.648227193937331	0.785040188298938	1.01441	0.631853222635037	-1.08359	-1.29553	-1.25965	0.143576139159403	-0.157686509546772	0.0220704175143334	-0.0577845258050818	-0.692244110218289	-0.878469	0.0484879460131199	0.257115025371996	-0.100016	-0.432592	0.197937200565689	-0.241695	2	Gm11817
Asph	-1.23383	-0.964922825744107	-1.30818	-0.388035871751766	-0.134519333752206	-0.247817517905788	-0.672371643161688	-0.277098215994754	-0.520112219384285	2.27973	2.10268	1.51087	-0.579419378491339	-0.656199258564204	-1.84762	0.978461	0.727599553514347	0.305868063291189	0.108889050244593	-0.165526041747171	-1.16351	0.824177656841408	0.576394956365223	0.274472951040863	0.415599986043121	0.522278955467387	-0.467862477162163	2	Asph
Plekhf2	-1.05984	-0.930259870030056	-0.990425544634864	1.1548	1.24297	0.708112491702863	-0.899999698053704	-0.913464625097083	-0.95721	2.25629	1.72079	2.67238	0.0871642781619014	0.251936191009378	-0.0269381786978646	-0.111018646267408	-0.178394999616372	-0.170959211908538	-0.276231832684328	-0.250391	-0.354603	-0.558750502929781	-0.453093386062391	-0.539762757657282	-0.434903396725706	-0.495140108917869	-0.493063869118871	2	Plekhf2
Ccne2	1.05833	1.12808	2.04159	-0.133332741349844	0.387360864639014	0.0679715135651481	1.00905	0.244732621556062	1.19566	-0.870017813863133	-0.720707558757127	0.116463965121324	-0.297669847462191	-0.198829559857658	-0.23084	-1.32307	-0.983946256735396	-1.8666	0.718047	0.916689143459044	0.918198845745189	-1.01524	-1.30339	-1.93696	0.253859798166639	0.402908618448941	0.421669	6	Ccne2
Rad54b	0.900901953552643	0.741796790416147	1.11942	0.991963	1.07594	0.702762670896743	0.987508233308332	0.704489999421139	1.35248	0.254831706418808	-0.347336125525138	0.653436	0.047913535633955	0.0745277572814133	0.225265371861348	-1.71591	-1.80251	-2.02511	0.381429103111312	0.00341983438830864	0.182780080472389	-0.753456114040312	-1.52827	-1.81385	-0.185792136211616	-0.272921961410671	0.044283557647109	6	Rad54b
Tmem67	-1.5105	-1.40475	-1.4697	1.29455	1.34033	1.13805	0.191220241465689	0.273335000713167	-0.217151116217188	1.73128	1.50392	1.77934	0.341918385311216	0.324660317271549	0.225347	-0.841630099692407	-0.848057861754791	-0.812439416746563	0.194733086446918	0.135202697018531	-0.101315796212748	-1.10889	-1.15246	-1.11196	0.0781644159291865	-0.0415004365990011	0.0682871558749761	1	Tmem67
Gm11839	-1.83617	-1.9701	-1.54235	1.57753	1.03341	0.422331446313012	0.495259649641419	0.279399814724047	-0.301385252198436	1.81591	0.422322016316429	1.89005	-0.166719947198243	-1.0269	0.026186403116121	0.247143856138547	-1.1187	-0.527557072737225	1.13349	-0.786789729966095	0.139217929824335	0.272795858061947	0.165605885105909	-0.118829343698489	-0.553869483841227	0.289002363159536	-0.260275386813598	2	Gm11839
Ripk2	-1.45749	-1.205	-1.22915	1.73048	1.71568	1.63154	0.649676016486927	0.817897269666657	0.370092848234234	1.33583	1.14988	1.57987	0.00125195925261777	-0.071810082046272	0.0418696839872841	-0.698748086635679	-0.711168125913872	-0.652403286998781	-0.206023341621386	-0.276052898163179	-0.618291	-1.08408	-1.02865	-1.06093	-0.130786328881302	-0.261180222977688	-0.332299465647441	1	Ripk2
Cpne3	-1.07074	-0.947734461717299	-1.01671	1.82133	1.88339	1.75778	0.484334645125707	0.547044191858833	0.338828405172862	1.6455	1.27574	1.73038	-0.456438401259691	-0.512810111831438	-0.317590867713528	-0.461136641062283	-0.604090946487266	-0.574946107696526	-0.500011282522986	-0.625237448677186	-0.741260526754809	-0.596328	-0.382841	-0.540250173624989	-0.750259077162417	-0.718940868350342	-0.667001116375301	2	Cpne3
Wwp1	0.476521939429965	0.638134149278864	0.456425355777255	-2.62746	-2.55422	-2.39097	-0.645383668139499	-0.649532943806186	-0.365937243790235	0.131104565060546	0.00023656711500546	-0.00458487393886072	0.389286179541271	0.404573543304525	0.249521379236665	0.808786232227209	0.999619513740864	0.615947788714359	0.394043411857619	0.299625665756198	0.250284	0.807068871632258	0.913652529892183	0.804416	0.0553484163385545	0.375806572726669	0.167681954035325	7	Wwp1
Mms22l	0.926140951988273	0.795942323011386	1.66971	0.732036	0.824292118104009	0.949584738518075	1.27584	0.633583376695522	1.83396	-0.642615411175804	-1.15783	-0.561447537228966	-0.602216407170505	-0.859981139907782	-0.543390848146656	-1.38734	-1.26344	-1.73095	0.653108534728838	0.480789	0.422108845877384	-0.0906793445555223	-1.08456	-1.44052	-0.188625238479574	0.0496180580721398	0.306894395682219	6	Mms22l
Ddx58	-1.09673	-0.812987517855346	-1.26818	1.61019	1.59244	1.48986	0.474063336405045	0.418900832868301	0.303604779539629	1.61918	1.35636	1.65358	-0.507375095949748	-0.685058	-0.465870953191429	0.265120452203995	0.211096	0.144499	-0.819977578139154	-0.935885	-1.11091	-0.161960818106011	0.0482220881331203	-0.0389331583176948	-1.04181	-1.08786	-1.15358	2	Ddx58
Kif24	0.778883756377255	0.394340819740693	0.945771745286843	0.680749025494411	0.633159159304085	0.830709217464016	1.28947	0.592748600008238	1.31841	0.829979264561012	0.150865993881142	0.892836393366585	0.0954993217714313	-0.368970248223734	0.207408682269931	-1.44617	-1.96955	-2.06535	0.648870107774231	0.0425550244744188	0.247119375325984	-0.856437585091209	-1.4995	-1.85374	0.0521483080130068	-0.418097328355009	-0.153712793196573	6	Kif24
Cd72	-0.734239784009446	-0.249178205125851	-0.503064076714752	-0.971567615714727	-0.794386176277951	-0.921178112200559	-1.82526	-1.46892	-1.80142	1.63529	1.60569	1.87559	0.0441619834024441	0.214207194668196	0.450372760047197	0.760673849256169	0.891448	0.947934682370378	-0.372246791994009	-0.372816692899169	-0.158517	0.627836456838858	1.00977	0.774394865048453	-0.607209821078055	0.036217376640385	-0.0935851538126229	3	Cd72
Arhgef39	1.36351	1.12301	2.3867	-0.486986930125568	-0.766424475048339	-0.231925297897634	0.448030703541542	-0.0124836763400388	0.979588752382332	-1.33507	-1.44206	-1.49818	0.902625390073285	0.0180097832075219	1.83786	-0.615556	-0.650301486475697	-1.1262	0.284213995137185	-0.186566498013831	0.772317791321226	-0.703608927953054	-0.686571835630028	-0.899623146547533	0.187305608037349	-0.143020991741657	0.481406130682139	8	Arhgef39
Glipr2	-0.574329965502159	-0.608948070605677	-0.943508487386112	0.492093370466396	0.585906140387957	0.50324	-0.482623384260334	-0.0889445910256828	-1.08267	2.43668	1.97853	2.61067	0.460944520459632	0.348688453854619	0.220582829617366	-0.842916471675653	-0.529878119345179	-0.566989836403325	-0.224695720646286	0.188553672069204	-0.130350048102083	-0.907287055672085	-1.20757	-1.08888	0.100953535276163	-0.275507	-0.371736628887492	2	Glipr2
Rnf38	-1.05193	-0.955921828839903	-0.955264604401634	1.80556	1.22516	2.17032	1.39088	1.39567	1.51671	0.477324	0.671304609764216	0.725447041728758	-0.0875721215802991	-0.566048529655269	0.287730025074666	-0.668452013096966	-1.05151	-0.864888	-0.361837783555364	-0.890846847939725	-0.683955412534735	-0.557514330652498	-0.478159199947543	-0.707653888406442	-0.585349789377276	-0.634991178496762	-0.564214662990628	1	Rnf38
Melk	0.827475994127097	0.712402596344532	1.01971	0.579859044605116	0.337941112296961	0.614613727986203	1.43134	0.995430457206365	1.43478	-0.142967884938306	-0.640379166297122	0.100006720118854	0.480506258293914	-0.0214771784438988	0.708093232179502	-1.46858	-1.77132	-1.86017	0.559051331743618	0.319204694210139	0.421383933940818	-1.09766	-1.75134	-1.73154	0.00254518334292487	-0.187096399415321	0.128192635531027	6	Melk
Zbtb5	-1.16028	-1.15794	-1.17499	1.64943	1.49328	1.46479	1.36945	1.34063	0.944816664182088	1.03457	0.699187532376996	1.17007	0.295849187224238	0.278049778111099	0.114863394011693	-0.916189	-0.997450640273034	-1.03799	-0.319059309795729	-0.239391522344056	-0.301251804026063	-1.08943	-1.01628	-1.06074	-0.368845093280039	-0.565922048836251	-0.449227	1	Zbtb5
Aldh1b1	-0.939002956890017	-0.813914604018784	-0.756867649294343	1.36568	1.16539	1.06223	-0.0202311332429225	-0.111639672096888	-0.132182005395396	2.49576	1.62614	2.55666	-0.649437749473803	-0.682308103038797	-0.689571106882448	-0.221432797847727	-0.448515068058471	-0.301460339457601	-0.500591945262859	-0.630833924371505	-0.688022416679422	-0.350137729384337	-0.531122541645107	-0.452291	-0.285704	-0.587629333072587	-0.478964757644866	2	Aldh1b1
Stra6l	-0.616544881793813	-0.150903094130373	-0.778898	-0.308457184091434	-0.215588552922389	-0.729208812280563	-1.14634	-0.738519	-1.35537	1.95003	1.83774	1.56627	-0.699640236930755	-0.565516484462344	-0.812507029825323	1.72583	1.67897	1.45575	-0.739487213001187	-0.151786383816532	-0.820217799325546	-0.176942672548897	-0.00178206719869108	-0.404502	0.122155701773785	0.307902	-0.232435223030933	3	Stra6l
Tdrd7	-1.13153	-0.905805013581572	-1.11811	1.49748	1.37051	1.41153	0.211316198231793	0.213591930102458	0.0927531562562347	1.83557	1.51738	1.91265	-0.475972952660127	-0.655669513014414	-0.473391	0.369898883391729	0.169913092059348	0.232439124175122	-0.674359310608763	-0.956606	-1.08961	-0.0948940776490079	-0.022950261470676	-0.0334301080981906	-1.0503	-0.977627979486867	-1.17477	2	Tdrd7
Tmod1	0.973015811538224	1.86495	0.984737298380017	-0.861434426318077	-0.343226547713504	-0.558093881197208	-1.52845	-0.780797	-0.802097	0.664508013653953	1.92488	0.965701822983793	-1.02261	0.078386001377654	-0.591384	0.568958	1.42174	1.18449	-1.86367	-0.505763790816037	-0.825623700444563	-0.391228802332425	0.494149270474373	-0.016365200870855	-0.870252345851043	0.0535294521245943	-0.218051936943632	5	Tmod1
Trim14	-1.14539	-0.972334728499489	-1.39659	1.70138	1.52069	1.61368	0.428065510287612	0.424685	0.387399259833906	1.76558	1.45245	1.676	-0.514004	-0.776770874081551	-0.420820620902809	0.00712038137973398	-0.0393104480711897	-0.353831593029966	-0.490591760828702	-0.890418674725904	-0.909498330239336	-0.246058677735375	-0.00272138668856836	-0.231052880051571	-0.764600107749983	-0.771777639115857	-1.05127	2	Trim14
Coro2a	-1.48747	-1.46178	-1.65529	0.687772910289049	0.563231850513583	0.882682504545001	0.554648399718732	0.761314844385166	0.734575653286777	1.7549	1.71444	1.69738	0.151979108877054	-0.185675953153892	0.0325265318354181	0.548402	0.205803701453287	0.157725679402875	-0.546986722226072	-0.937914	-1.38809	0.215027473268967	0.131465920856868	-0.107415245179769	-0.631396131938499	-0.924027428162348	-1.46782	2	Coro2a
Smc2	0.662852479797756	0.747197269979863	1.14547	0.744803081763195	0.916505706799985	1.10435	1.10222	0.830153674300697	1.33102	0.367302904758731	-0.361918874998676	0.568147348160932	0.143362880059073	-0.0668723254393669	0.352228194144327	-1.61837	-1.76357	-2.0715	0.281335	0.107019	0.152274651575478	-1.02116	-1.51055	-1.76251	-0.244616907093051	-0.186567060371221	0.0513941755017605	6	Smc2
Abca1	-0.705307074204144	0.0241914118387994	-0.567722746261813	-1.03069	-1.14163	-0.769350187821715	-1.23686	-1.03032	-1.21244	0.651644754224805	0.284386379606678	0.367793063163112	-0.980818261638475	-1.64251	-1.35574	1.07549	1.18853	0.576135140654924	0.363556647645894	0.049910833307549	-0.153741258394708	1.2525	1.38585	1.48145	0.996940482761005	1.16144	0.967299658170093	3	Abca1
Fsd1l	1.62586	1.46726	2.24987	-0.249751730982027	-0.857013337583959	-0.262220225751158	1.25734	1.733	1.83632	-0.338765017460605	0.109986055968129	0.201966165006273	-0.826123422907363	-0.629685152595829	0.0646346565663728	-0.568403599262355	-0.558687720755318	-0.912153269003343	-0.0927150940336216	-0.641016	-0.176273	-0.0919039747324155	-0.393273579833752	-0.951993862061593	-1.22978	-0.951754668963505	-0.814716057688575	8	Fsd1l
Tal2	2.19327	2.8947	1.73962	-0.929686352853968	-0.856770784388487	-0.947171724332473	-1.00663	-0.923562477452717	-1.00818	-0.633387481254627	-0.396558435317626	-0.893158845584974	-0.500339966381553	0.785666799661749	-0.198195244652686	0.570062944102853	0.823438094781149	0.234302859231103	-0.550830330350556	0.100872960536711	-0.715907645528547	-0.000635363846815331	0.35461	0.0548832611652018	-0.216823	0.216407219905855	-0.189987263045386	5	Tal2
Tmem38b	1.11789	1.47418	1.08986	-1.17613	-0.879365483831941	-1.62905	-1.81691	-1.31832	-1.77362	0.242196	0.198308652059118	0.239155053046515	-0.600691808146736	0.285796	-0.366994416355538	1.56441	1.36231	1.04255	-0.511144802593683	-0.215724450342614	-0.448604041155067	0.735972	0.878687284135727	0.413224781377816	-0.348726356198904	0.392471876522877	0.048265403929216	5	Tmem38b
Zfp462	-0.779164062989688	-0.654841200239764	-1.02988	-1.58251	-1.80506	-1.51804	-0.989129763231188	-1.00417	-0.971129871543659	0.491300657627315	1.01012	-0.194519	0.421624293532697	0.581560736474401	0.0634511981525296	1.141	0.185508482778874	1.58619	-0.0259589551638169	0.191919147525647	-0.356183940373313	0.355714376387972	0.382790715066476	0.0235476595778164	1.73337	1.49681	1.24568	10	Zfp462
Tmem245	1.16386	1.20431	1.11177	0.702262918976321	0.563827876934312	0.608568208996638	0.496081985935111	0.340735	0.960941710119349	-1.71159	-1.83525	-1.932	-1.48545	-1.4475	-1.64597	0.528524	-0.105840739210354	-0.218784059386513	0.302203398225794	-0.411406797466685	0.310483029678463	0.733291636161851	0.773775293756426	0.389094263180184	-0.239426645585069	0.256902521310756	0.586593107248382	5	Tmem245
Ptpn3	0.305653982210597	1.02589	1.74376	0.568816480980523	1.21217	0.973418868177473	1.2818	1.45051	2.22593	-0.961195983473207	-0.428696515711874	0.266349757110956	-0.0746969830557937	0.195104210782461	0.224451149384201	-0.454794304856671	-0.881137605088987	-0.783659403902139	-0.571107265683582	-0.992218257742541	-0.616568910998593	-0.672396280728754	-0.898623506727953	-1.08363	-1.3172	-1.12517	-0.612744274486621	6	Ptpn3
Txn1	-1.36354	-1.23725	-0.936726831058455	1.32006	1.36465	0.886628402190912	0.0252397936668576	0.122979216431654	-0.155717108317472	1.61001	1.33194	1.76738	0.893432584017229	0.654951259328881	0.576150082964536	-1.07931	-1.25773	-1.02708	0.420536735675192	-0.00371471330620144	-0.0279703423025231	-1.21228	-1.19869	-1.06666	0.204114866736358	-0.291126699145718	-0.320277292820349	1	Txn1
Lpar1	-1.39982	-1.21637	-1.56275	1.00569	0.908601478132624	0.422616389807262	-0.234882523489196	-0.0610824248843194	-0.825136844629567	2.13731	1.64472	1.78687	1.06586	0.674510665230674	0.472091882701333	-0.025933040432181	-0.475546804224187	-0.611201548488194	0.270400772096703	0.00427558239692994	-0.291333259390132	-0.890469806517312	-1.16757	-1.42578	0.192251143103683	-0.0983312142441198	-0.299012258179068	1	Lpar1
Olfr267	-1.02782	-1.15917	-1.10146	-0.841916298798962	0.268983794110518	-0.723612650701993	-0.596883104304139	0.115834208051784	-0.527514912737533	2.41447	2.15384	1.94478	-0.501831536502717	-0.347239375581231	-0.0523289359925191	-0.667298665998518	-0.407292383400226	-0.849001496535256	0.428269762089287	0.164256848685695	-0.071933610915918	-0.445869	-0.304163542121035	-0.853416110662775	0.597889561439308	1.08071	1.30972	2	Olfr267
Ugcg	-1.39285	-1.15454	-1.20016	1.33641	1.46418	1.48433	0.810141693711057	1.01787	0.834731317213445	1.28687	1.33932	1.87624	-0.0788697848213568	-0.0874016836396562	0.122487317717522	-0.704818323257515	-0.458494777803066	-0.706138242929581	-0.303399986604338	-0.392947492666349	-0.482039158876082	-1.21397	-0.906244602448675	-1.01224	-0.542080564481877	-0.588904730309169	-0.347494517368762	1	Ugcg
Hsdl2	-1.70565	-1.45705	-1.42629	1.2602	1.47737	1.67464	-0.435330004916881	-0.841567169241587	-0.826534861427826	1.10419	0.767200639617572	1.79133	-0.010801925027689	-0.281751963440502	-0.136260783309003	-0.399563806419742	-0.593368024532469	-0.462241841772106	0.743546316198685	0.501999477697975	0.377802577495998	-1.14407	-0.885657562910336	-0.864955675977831	0.784902837363124	0.345387560497682	0.642525387421081	9	Hsdl2
Snx30	0.549580737324272	0.743057811552665	0.276917793366753	-0.579412848801417	-0.580940767723484	-0.698291	-2.10899	-1.97559	-1.72559	1.74452	1.55277	1.93492	-0.579732097804692	-0.406757801025787	-0.471294611122687	0.345368605994358	0.604552389026347	0.0459681289965255	-0.281284151615958	-0.347592	-0.391862393432375	0.675190645022577	0.940685753030545	0.548041914692039	-0.152346981661492	0.388106830479091	-0.0499959449658554	11	Snx30
Slc31a2	-1.03487	-1.13753	-1.1975	1.28767	1.29884	0.946093455876161	1.18981	1.33073	0.660982168897724	1.19876	0.839971744957041	1.15245	0.715463	0.770882946467856	0.438808746260642	-1.36827	-1.15684	-1.08121	-0.172499423412374	0.102779681272386	-0.255730035904289	-1.25756	-1.19257	-1.36038	-0.0860304735002766	-0.212857	-0.419382	1	Slc31a2
Fkbp15	-1.00549	-0.977406226154166	-1.09482	1.18739	1.06689	1.17382	2.07235	2.17432	1.78972	-1.17094	-1.16249	-1.29173	0.481698044321364	0.193568873574354	0.397325732052183	-0.155937233209874	-0.239934	-0.453737556137615	0.0877576888138801	-0.0826244767896996	-0.492582682365717	-0.462264102678366	-0.545739	-0.741289294245558	-0.205681510429182	-0.0840783415355101	-0.458111	4	Fkbp15
Slc31a1	-0.918981148566616	-0.676936572408353	-0.594066453275053	0.980947113920177	1.07425	0.935125789767712	1.43534	1.65953	1.39345	-1.33086	-1.14401	-0.899228255068358	0.705878234430603	0.952881	0.882609122735827	-1.07986	-1.16373	-1.1727	0.690363078344607	0.713250082922643	0.295199364913417	-1.09247	-0.970287998958908	-1.14391	0.0790912484956708	0.317692553188095	0.0714363551724741	4	Slc31a1
Prpf4	-0.529779974317279	-0.704297046296086	-0.500774494382709	2.09118	2.01019	1.87056	0.903079838780549	0.602962283729577	0.773985612075901	1.28989	0.662863038717151	1.54045	-0.720686	-0.775958332920305	-0.593127598657633	-0.631519446827399	-0.737565540331807	-0.729059285084985	-0.661209889999171	-0.676306517293094	-0.479963671908478	-0.715530583340902	-0.608478542849869	-0.513743063555773	-0.711981600005686	-0.829685791634339	-0.625487797859496	2	Prpf4
Zfp618	1.20577	1.04583	1.4363	-0.266745709987795	-0.699402238085201	0.717459	-0.232303379533865	0.172411540149048	0.129664182794536	-1.46478	-0.538629894756346	-1.75142	-0.863211317388148	-1.27974	-0.790936709438252	-0.443100538834948	-0.378068844162831	-0.816887889634319	-0.534148375520343	-0.325668095431577	-0.831530652895156	2.13904	1.41866	1.41577	0.559949803133719	0.827536065925908	0.148179591387075	5	Zfp618
Col27a1	-0.0457940012199863	0.168056614781301	0.00790639906288017	0.598631562436577	0.432270095315006	0.814185381173887	2.22338	2.46246	2.23422	-0.600968	0.155681636081702	-0.201368783977273	-0.0883704683353513	-0.150439	0.278307516122857	-1.02694	-0.317151518780795	-0.770290215021875	-1.36222	-1.19096	-1.11473	0.0386191426936385	0.152152150649984	-0.554127882828427	-0.714032585302077	-0.488637896944106	-0.939843238853091	4	Col27a1
Tnfsf15	-1.59547	-1.10683	-1.64732	0.715417720303354	1.54189	0.134322639162552	-0.970769743876606	-0.461491621806665	-1.03896	1.94448	1.81457	2.10207	-0.399538159408405	-0.231745428150426	-0.524113553759361	0.607218436626129	0.171381	0.401231576113367	-0.105724732301248	-0.0013946525633718	-0.532674000530053	-1.00569	-0.250968337039516	-0.436776	0.358041	0.334529228133212	0.184320852603808	2	Tnfsf15
Megf9	1.38806	0.550171853278398	1.63388	-0.846307761631747	0.176307450137482	-0.278381688978394	1.62787	0.899472913892934	1.9877	-1.63227	-1.26143	-0.811053198310942	0.962308620646956	0.363134315394344	1.1825	-0.375776	-0.583411870576089	0.319611130529567	0.210839	-0.730221006156115	-0.278000133774963	-0.630008071441027	-1.16251	-1.28074	-0.514758034423943	-0.761791820204499	-0.155198675006793	6	Megf9
Zdhhc21	-1.77862	-2.27929	-1.16866	1.16299	0.934495217102958	0.846038847299771	0.985005627412396	0.584814307752137	0.745598471491599	1.31997	0.513462542166932	1.38531	0.643774823174095	0.571049652511155	0.913672511313458	-0.624367977860772	-1.55359	-0.993939724230928	0.403075538462952	-0.0786623180337211	-0.348415153284322	-0.986358435157002	-0.609994141991353	-0.662004012811227	0.230766876965008	-0.210932354807296	0.0548158808925384	9	Zdhhc21
Ttc39b	-2.28998	-2.00342	-2.24146	0.974656725206851	0.847645525450404	1.12198	1.05517	1.44997	0.294988968692855	0.799628698986097	0.801951366387233	1.0109	0.120625654362336	-0.0744043579643164	-0.0397530556201224	-0.301337	-0.736946350450362	-0.350060769110059	0.0389449137188121	0.271211800808164	-0.378066187811191	-0.701435880228931	-0.685563227600659	-0.498482596835585	0.811119780786398	0.160486546733477	0.541633771488169	1	Ttc39b
Cntln	0.670434011192683	0.377823856340908	0.678047603381301	1.70308	1.78445	1.55857	1.23067	0.743114	1.15613	0.925128712349772	0.198351358428564	0.346764912452029	-0.508419615467639	-1.26285	-0.931387218472215	-0.625094966175401	-0.689430884168468	-0.93002	-0.464073983143706	-0.908866824985803	-1.10365	0.399751493619545	-0.00916676120125992	-0.515253499931008	-1.3064	-1.2227	-1.295	6	Cntln
Plin2	-0.340728191188218	0.338174267766962	-0.261164	-0.453265402325436	-0.196379695598076	-0.443805198274763	-1.60666	-1.30643	-1.60894	1.24672	1.29195	1.46724	-1.12571	-0.808812808777996	-0.990184901181749	1.30029	1.62199	1.52802	-0.676718176912402	-0.315041210584074	-0.797059907195533	0.459169602485127	1.09028	0.690536792639717	-0.400894123664555	0.444651	-0.147244609713777	3	Plin2
Mllt3	-0.803034530039793	-0.674945147347645	-1.0876	0.830988452423284	0.807592226800784	0.568622855419136	0.617526978249973	0.736819150061738	0.47134	1.97418	1.95952	2.15678	0.447425800267367	0.414308245543027	0.654550294572697	-0.635820892436624	-0.666464721260559	-0.723133223953444	-0.224005650372998	-0.505126637419756	-0.746791300049242	-1.22922	-0.932181702340919	-1.21634	-0.818637853687352	-0.732997825659613	-0.643355540821141	2	Mllt3
Cdkn2a	1.10639	0.62853	0.951310184921577	0.181002729738023	0.265714118611755	0.575883201602064	2.02772	1.2965	1.85196	-0.607456076945475	-0.282326752708228	-0.771439060281935	0.169599182345881	0.0134333162543676	0.239953845721273	-1.38435	-1.31499	-1.33765	0.587241779251634	-0.182144286568957	0.448688665508087	-1.38564	-1.39073	-1.57438	-0.447447135847921	-0.0386470264007702	0.373297575374293	6	Cdkn2a
Gm12609	-0.0927148481508522	-0.0629043968677266	0.644682640046558	0.599135802060048	1.1563	1.22656	1.7382	0.965219996163914	2.43214	-0.412253723694094	-1.47917	-0.720521	0.532388314749779	-0.618530101019422	0.514307	-1.26797	-1.06154	-1.19691	0.723794775451604	-0.241086245053322	0.288054153710333	-0.784606675900497	-1.29808	-1.03642	-0.265419	-0.576162104424146	0.293513943900134	6	Gm12609
Mysm1	-1.11272	-1.17367	-0.966532817940728	1.5274	1.41556	1.62671	1.86146	1.91113	1.96147	0.196870704775095	-0.158449050701181	0.172101991918199	0.0585894158896732	-0.452499823052108	-0.0901215731823702	-0.404084227699808	-0.396344428275825	-0.517085124364429	-0.329392607099372	-0.575731165663503	-0.938951931954527	-0.713911957685596	-0.325033871542438	-0.711539870023334	-0.585256818663701	-0.643279088052413	-0.636672	1	Mysm1
Gm12708	1.59371	1.80414	-0.254803118883464	-1.03024	-0.393470032911708	-1.06603	-0.170391472338016	0.396916252901358	-0.801857973402278	1.44915	1.88073	0.921650611672056	0.866038445406652	1.33693	-0.28737	-1.12338	0.0503058947950202	-0.237403412472624	-1.39051	0.848306442812919	-0.580957872226053	-1.34479	-0.487722334678711	-0.955499562721189	-0.702401348695056	-0.0269252133176083	-0.294127512630023	11	Gm12708
Usp1	0.0748681083640674	-0.0402695097986828	0.557733274751933	1.89202	2.039	1.34093	0.765397626482723	0.507292618522489	0.767499864896349	1.0362	0.217266238879416	1.712	-0.718177810265775	-0.623212286333394	-0.189618786277486	-1.32344	-1.20958	-1.26724	-0.206381254154854	-0.601796883069686	0.100679274406013	-1.14888	-1.03257	-1.0861	-0.587786156584534	-0.710889419527112	-0.264944918324283	6	Usp1
Pgm1	-1.26209	-1.18674	-1.4459	1.3604	1.40299	0.903918635072409	-0.469048252132629	-0.503273689755265	-0.516587095941521	1.42376	1.29685	2.14012	-0.123256356005438	0.0659224512154215	-0.038601152600447	-0.968500233960227	-1.0019	-0.917757193758403	0.646380920989533	0.252506527879214	0.157362788919578	-0.956797127830462	-0.956997180603627	-1.04132	0.536681950142642	0.548806888422271	0.653075103348309	1	Pgm1
E130102H24Rik	-1.1822	-0.861109350999306	-1.28025	1.24252	1.3821	0.901209078791409	0.489725707539012	0.637145775029427	0.337706703480796	1.83866	1.47768	2.0338	0.327596724089795	0.458025771817251	0.568645013156737	-0.688684424560579	-0.86279	-0.326328025588154	-0.387064783367165	-0.347458651349834	-0.379203548643116	-1.34908	-0.693376425645046	-0.736178613402153	-0.832007037601063	-0.972367	-0.796720952497368	2	E130102H24Rik
0610043K17Rik	-1.23083	-1.41258	-1.64218	1.04648	1.04935	0.981641983718094	0.856308496813452	1.26448	0.0227752492869428	1.47481	1.67105	1.42382	0.707171480165785	0.719905	0.161698148382921	-0.777619574126444	-0.687765407711337	-0.455817201946704	-0.339322727797402	0.273828608331064	-0.419724874797642	-1.01222	-1.16283	-1.09603	-0.0517820908100462	-0.461409021289303	-0.903202135156247	1	0610043K17Rik
Ak4	-0.848608075952217	-0.371388214995135	-0.974168	-0.256511026663875	-0.821502637966142	-0.598312549269672	-0.365980627209728	-0.523099799091147	-0.845010468153817	-0.0602521847342794	-0.0865671877268455	0.047046293809261	0.937619281491734	1.1952	0.794840138595568	-1.02973	-0.964655	-0.953883210968782	1.3725	1.27032	1.23129	-0.897727994485758	-0.868935694513149	-1.25631	1.45442	1.66087	1.75855	10	Ak4
Pde4b	-0.945744167489555	-0.656244070912095	-0.833064895276168	0.0646619089753039	0.123328001418654	0.363433053125281	2.01581	2.27355	1.95702	-0.924233186158322	-0.429399	-1.05003	0.710785755245772	0.611590850105231	0.735882296016777	-1.00006	-0.886416012529161	-1.01004	0.341152289460363	0.419419102128328	-0.070233991122041	-1.0303	-1.0728	-1.10246	0.532824900571375	0.528008770480676	0.333557009447187	4	Pde4b
Mier1	-1.14794	-0.950536	-0.995981468550131	0.987365720977509	1.06951	0.827080444174964	0.842369865806616	1.0031	0.777258526866037	2.10854	1.75657	2.25202	-0.519141	-0.602763066027275	-0.378773143505272	-0.430568961972168	-0.393439093184208	-0.659909545139977	-0.508044697744247	-0.673486883988428	-0.806886076387014	-0.565789279733275	-0.488954021991772	-0.521361269732419	-0.588691972888692	-0.680603315331484	-0.710943027733264	2	Mier1
Gm12718	-1.56046	-1.82759	-1.78304	0.727640210603343	1.92167	1.10314	-0.0598480184140577	-0.416500445115885	1.5343	-0.314658	0.275002135134834	-0.559381470320908	0.726183766863698	-1.67407	-1.26127	0.105589199132972	-0.305963718951459	0.198165220583106	0.364113228716614	0.551211340776461	-0.613490070210557	0.356390414212041	0.59118	-0.206668315052439	0.132779225313346	1.29969	0.695881441219955	3	Gm12718
Dhcr24	1.65487	1.12732	1.80737	-0.203500044310573	-0.409319259695251	-0.209851095107512	1.11253	0.735504581470249	1.42303	-1.00737	-1.37462	-0.912763971583328	0.806670078574632	0.470501622567555	1.33931	-0.596748063841054	-0.560779902757396	-1.19498	0.621832299910436	0.0572309441450003	0.726055707197653	-0.457896031660217	-0.695844192139524	-1.1844	-0.997075703068834	-1.05129	-1.02579	6	Dhcr24
Ssbp3	1.08302	1.2372	0.806288	-1.07096	-1.07169	-0.898296096988902	0.786747530351048	1.46509	1.52156	-0.956378	0.679959958411447	0.460382206010993	-0.693080738668194	-0.440968887289499	-0.322275731485129	0.735111827548548	0.691669731547626	0.154508483384627	-1.46834	-1.37848	-1.4749	1.19109	1.02964	0.238543480290874	-0.940577649201911	-0.197895749335677	-1.16697	5	Ssbp3
Cyb5rl	1.42371	2.01107	1.88307	0.627201398719067	0.844222998663747	0.126511	0.192792823651176	-0.327203035612917	0.131721209283427	-1.77493	-2.16706	-1.33536	-1.07069	-0.860950636766168	-1.43308	0.395636161140273	0.118745977729984	-0.184261	0.492494776843469	-0.437120712519097	0.307980466659788	0.702754	-0.146149665827178	0.485254962428436	0.13248	0.022870559518505	-0.161713884328352	5	Cyb5rl
Tceanc2	-1.02906	-1.12383	-1.15516	2.02276	1.91723	1.96044	1.46661	1.47302	1.20668	0.0412556553038128	-0.120474195693354	0.143548	0.0854185865070779	-0.0178025475063659	0.235624178445843	-0.809500912839689	-0.87912	-0.825288486486579	-0.108897108670459	-0.263250889105324	-0.436061280293104	-0.640210863790374	-0.744297569384791	-0.814188812038608	-0.484457370075794	-0.486646176928196	-0.614342354157366	1	Tceanc2
Tmem59	-1.05815	-1.18998	-0.863775334606622	1.95272	1.84031	1.96601	1.53337	1.42121	1.6957	-0.559344422886892	-0.922433050752725	-0.325804707491179	-0.590709610276637	-0.268720850319515	0.161335417623143	-0.301901	-0.789953357578777	-0.406150855354828	-0.155525529819021	-0.430813989885949	0.0542127164115343	-0.872219525888639	-0.319871	-0.243649945873751	-0.442226724973914	-0.651895220325269	-0.231748052594088	4	Tmem59
Ndc1	0.826869532580983	0.798908064767391	1.71135	0.0572003219539871	0.336862199254867	0.358146375676824	1.14743	1.03206	1.9363	-1.45388	-1.79511	-1.81369	-0.284184084523319	-0.454226079577979	0.360433	-0.838453754900073	-1.19933	-0.978224967560659	0.487779607775795	0.396935313431623	0.638138691341522	-0.550014934234652	-0.948875937911705	-0.787827	0.0224162953288345	0.259233237335475	0.733741875387946	8	Ndc1
Lrp8	0.960116085347588	0.314306074097966	1.08367	0.186538536298692	-0.0434664200596226	0.290371	1.78704	1.45672	2.03408	-1.89265	-1.67462	-1.50148	0.456186785525061	0.0861025284096341	0.836275753449113	-0.920283541100983	-0.969645807219559	-1.15093	0.380470376754531	0.00321328001963137	0.477723515106376	-0.150998097287533	-0.790664361364538	-0.579850796492081	-0.0518422500211995	-0.374006970735442	-0.252368077259223	8	Lrp8
Prpf38a	-1.31023	-1.1599	-1.15125	1.56979	1.49887	1.22812	0.333522216693788	0.200519474773913	0.114056	1.91123	1.5475	1.97053	0.343482674750995	-0.0466272682283277	0.0547091897025584	-0.611674669952327	-0.795597267976428	-0.841667794499481	-0.0757181307997687	-0.301764319581644	-0.477377392551466	-0.925073696479569	-0.909072551074789	-0.956452798122489	-0.264756	-0.575857656495196	-0.369308	2	Prpf38a
Orc1	0.296128382544297	0.236259863920451	1.18607	1.06416	1.433	0.654621163477569	0.518568834828669	0.0436454	0.872069595203001	0.898999416668691	0.464973419858826	1.38957	-0.350086315678413	-0.284552044486916	-0.515113804077277	-1.77196	-1.65588	-1.98582	0.458252760699013	0.0105916269870893	0.840789172750924	-0.629000951325187	-1.51164	-1.69598	-0.0974343160765177	-0.111892166487838	0.241658	6	Orc1
Ttc39a	1.42593	1.35436	1.37011	-1.34008	-1.64112	-1.73579	-0.619193293840416	-0.697708846629547	0.161386476809402	-1.4077	-1.37774	-1.70896	-0.344137380402205	-0.0943833210133149	-0.454905720346508	0.938508	0.728757365033815	0.461384226038446	0.487638744231464	0.256148388502759	0.496308	0.744217931633208	0.826589961737274	0.785931964493672	0.422898729472107	0.319703202000801	0.641839047915935	5	Ttc39a
9630013D21Rik	0.568007562784399	0.363392400555763	1.17028	0.456427055484404	0.872845951957036	0.846437363587178	0.982518343610924	0.966412849997798	1.10203	0.783369979376612	0.477517805608382	0.461171535622024	0.227420287680428	0.507458265015592	1.42696	-1.37494	-1.69581	-1.81717	-0.126489590069737	-0.197105218605351	-0.193694990570502	-1.13777	-1.71396	-1.67749	-0.555606738570039	-0.676670430875238	-0.0455405374408612	6	9630013D21Rik
Cdkn2c	1.07136	0.637915281431739	1.02618	-0.277992895932045	-0.114302344871892	0.0763592601700883	1.0857	0.949327924144721	-0.00302084469463924	0.287781338903783	0.704679	0.561559917778148	0.903589991284511	0.905920761241871	0.512472584877506	-1.8118	-1.47376	-1.21384	0.00572179814478368	0.847565942591436	0.735652752750259	-0.841504642219915	-2.22918	-2.04566	0.353805568884298	-0.199909103538584	-0.454622	6	Cdkn2c
Cmpk1	-1.21863	-1.13721	-1.01873	1.35751	1.11136	1.40532	2.28136	2.05831	1.87171	0.389021130981842	-0.581377	0.467223	-0.360563808959631	-0.449765149730926	-0.331183	-0.286956569679154	-0.559755924735405	-0.358634377411709	-0.447660239735739	-0.455094535344962	-0.628588637793287	-0.602897416839215	-0.642095848000841	-0.383150484389341	-0.565808	-0.614708340654496	-0.298996514075184	1	Cmpk1
Stil	0.728873539269239	0.620424256980319	1.11641	0.266925197709879	0.277135419448536	0.422981	1.61787	1.2407	1.89879	-0.275290300228744	-0.296833456283629	-0.0260655362698162	0.273394346089464	0.0506777	0.392008478932486	-1.50017	-1.50535	-1.8753	0.433169375401058	0.0679707212500362	0.130542794224377	-0.872365829988577	-1.68377	-1.86279	0.100505264034767	0.120377995995625	0.139173697213984	6	Stil
Tal1	1.24722	0.462807817483093	0.712067956506578	0.0785220961250118	-0.213946482185625	-0.0312985225751234	-0.246454815239547	-0.610004419364805	-0.290864978177213	2.07579	1.42061	1.91169	-0.263757672921072	-0.129643823632287	-0.756120414887635	0.553906	0.122260658232677	0.382464052043426	-1.46804	-1.01661	-0.908419292221534	0.601287931358332	0.562048	0.430732	-1.49088	-1.6908	-1.44457	11	Tal1
Rad54l	0.631548129186265	0.465117451789891	1.00554	1.20875	1.21505	1.50014	0.995932570315367	0.838573046184265	1.61284	0.281551287180642	-0.283437955407765	0.294106069960273	-0.175091341818706	-0.326520601271021	-0.244310765846711	-1.58085	-1.59067	-2.09343	0.358961944703694	0.168034304188843	0.178090561377528	-0.74685	-1.20069	-1.59676	-0.237025241523305	-0.411248404627131	-0.267340557975879	6	Rad54l
Tesk2	1.57358	1.40298	1.46931	-1.02592	-0.995145933311146	-1.42396	-0.734884400786703	-0.951230294459295	-0.533163399430825	-1.67486	-1.04117	-1.54704	-0.890057991767445	-0.656310354649989	-0.751686963665666	0.689990254231616	0.975922890210112	0.194197795164513	0.514440619117426	0.439048126891489	0.513297877240269	0.880493914507082	0.783005411200715	0.727671137360222	0.651819981345063	0.743650561152767	0.666023083255476	5	Tesk2
Mutyh	2.066	1.7911	2.41281	-0.605980494171865	-0.225678582483153	-0.352683309456593	0.267715053542304	-0.291760013390987	0.0939899968775022	-0.541813	-1.10169	-0.852078214482179	0.116186809446128	0.522486026848721	0.487406492853747	-0.375280592012449	-1.80305	-1.61727	0.178210074144576	0.810247637645784	1.0669	-0.401055919137024	-0.763826828273147	-0.781569820701407	0.125441883508942	-0.168657323276779	-0.0561107959788223	8	Mutyh
Kif2c	1.08956	0.771608	1.37935	0.0746506101389579	-0.109677242184724	-0.0193043205522774	1.09192	0.840761024481887	1.23033	0.134224173724171	-0.186428451205021	0.466156	0.877278340419169	0.528144740632407	1.03807	-1.51152	-1.59329	-1.83156	0.355012117500158	-0.00804474773446743	0.286429563976931	-1.23319	-1.68728	-1.90837	0.164388409374838	-0.254914853693866	0.0156788795222504	6	Kif2c
Slc6a9	-0.194840045312525	-0.338012023289556	0.186570780554977	-1.57696	-1.72004	-1.39519	-0.695736551164567	-0.852513621816459	-0.178788709622145	-1.03174	-1.19636	-1.04052	0.043157	0.101679852947247	0.137667359972381	1.53507	0.218166760811997	1.43792	1.51843	0.979827954791447	1.9481	0.102490769056224	-0.245754682779445	0.0809423002738052	0.783955967735808	0.263376805886112	1.12909	3	Slc6a9
Cdc20	1.29538	1.58357	2.19503	-0.850541	-0.0882436412610437	-0.285261496219097	0.683065683141007	0.372105502452855	0.272308341180265	-0.593313021264629	-1.01897	-0.219795281336199	0.540947275656672	0.312680851729328	1.58228	-1.45729	-1.08365	-1.64956	0.420418609199947	-0.00167463051074386	0.805456921377873	-1.07658	-1.05691	-1.30342	0.0473697619817997	-0.0167354630390428	0.591336530365144	8	Cdc20
Slc2a1	-1.19329	-0.885528748300441	-1.21533	-0.941054887880862	-1.14796	-0.485584340547232	0.177503369241127	0.783444	0.298054005655619	-0.145323288857929	0.565972663542979	0.159513764417212	1.35478	1.31103	1.13428	-1.16237	-0.627506177655614	-0.933538782127575	1.1764	0.869015794184559	0.739391152122874	-0.973138709684054	-1.35306	-1.16062	1.26005	1.35785	1.03703	9	Slc2a1
Hivep3	0.843238619803363	0.616372688154428	0.826145112894991	0.984548934230148	0.330917635458009	1.49774	1.06461	0.930524447268465	1.30819	-1.9913	-2.0041	-2.07302	-0.590321437518373	-1.11039	-0.570370902826939	-0.145915494219798	0.0679029252751599	-0.610909	-0.472871578590529	-0.550103764610275	-0.504044	0.979401576429501	0.57982	0.645054699765142	-0.239467323768138	0.239045690348451	-0.0507106618826468	5	Hivep3
Ppt1	-1.00786	-0.700158033699161	-1.01486	-1.24495	-1.12612	-1.25589	1.13534	1.36288	1.33182	-0.737475116008597	-0.395958	-0.865058631165858	1.24147	1.38926	1.44176	-0.882213729972254	-0.765553623873475	-1.03421	1.37432	0.909257577336422	0.747224740550641	-0.514959544734372	-0.267252	-0.591048222030937	0.636957017015958	0.454870327404838	0.378402510789295	9	Ppt1
Gm2164	-1.93733	-1.66401	-2.11102	0.0813277647731814	0.425149833384994	-0.0893101860167296	-0.638769110061551	0.0112397256166633	-0.907049956665435	1.61202	1.83509	1.5862	0.000637928983030434	0.222107233042359	-0.167269046046416	0.905163749618932	0.855184889479616	0.759770489072659	-0.516871367703184	-0.338363167685259	-0.754809678650299	0.568808229196541	0.908193859494745	0.516841255541552	-0.359978196167618	-0.190597463317265	-0.612352484932524	2	Gm2164
Pou3f1	-1.73126	-1.45524	-1.76448	0.0447317827878273	0.289610325169396	-0.207067857320552	-1.04517	-0.770118296884925	-1.26788	1.87203	1.52799	2.13307	0.000977183553983734	0.210815	-0.015545527845663	0.683090613510492	0.574087213329104	1.26017	-0.409098648420781	-0.41053	-0.204780951740859	0.0713446791895222	0.665875319531364	0.680795064357691	-0.302006955783536	-0.385552942478482	-0.0458462058345531	2	Pou3f1
Inpp5b	-1.61959	-1.55144	-1.59699	1.00808	0.970119	0.901259415884488	1.18141	1.14428	1.14994	0.495857359486675	0.504217193674069	0.619600156054692	1.07138	1.06205	1.3883	-0.806287622360183	-1.02581	-0.973263	0.299108	0.00374515207866681	-0.116173525429206	-1.08773	-1.05489	-1.11518	-0.307429046278254	-0.285008874251126	-0.259556504794058	9	Inpp5b
Mtf1	-1.38936	-1.21012	-1.43201	0.802102459276662	0.908819435869976	1.11769	1.13015	1.55867	1.69896	0.329560118516074	0.739716327774797	0.293165769818938	0.920967069054966	0.666760355285788	1.62564	-0.554091479682367	-0.978653263123096	-0.841446932303679	0.102088319492883	-0.551428856832544	-0.399041813861998	-1.14528	-0.896038298058772	-1.07513	-0.815379	-0.296100828053306	-0.310217296557034	1	Mtf1
Cdca8	0.908678067707473	0.833697623178384	1.29475	0.246729715545228	0.0342543155104333	0.191845173957961	1.25143	0.940968	1.46013	0.0573370374363955	-0.356623	0.262841780231557	0.563053443638813	0.393794	0.637268	-1.78216	-1.52913	-1.93749	0.273541	0.195353977398984	0.303041922192598	-1.14767	-1.72113	-1.79475	0.212250465326658	0.0686854837103648	0.139304214821256	6	Cdca8
Csf3r	-1.28085	-0.875162240570128	-1.62218	0.346282	0.318280797887194	0.622929445522256	-0.966811091132596	-0.989205478897784	-0.963953959683073	2.32364	2.08597	2.09862	-0.559401844778323	-0.481689886519869	-0.958256946326056	0.805665739573615	0.594854033942766	0.442807	0.124197521432171	-0.373455586842272	-0.716071404904594	0.0598879561353155	-0.0413118497755151	-0.0209218865246054	0.058077446065414	-0.105570111465487	0.073632638923226	2	Csf3r
Clspn	1.02405	1.03185	1.62191	0.226496532521108	0.221047842389053	0.0410032540604889	1.1986	0.680701747388451	1.58782	-0.774353666955755	-0.645435939488638	-0.579816816504683	-0.165901939605654	-0.0734524954487528	-0.0444507373909387	-1.60491	-1.59283	-1.92647	0.71728	0.449535418234678	0.796025167602475	-0.278207050453736	-1.46532	-1.55375	0.475476031083021	0.0861866812808171	0.546907962810987	6	Clspn
Tlr12	-0.733737856691149	-0.733737856691149	-0.733737856691149	-0.733737856691149	-0.733737856691149	-0.0269488297976732	-0.252833125936185	-0.733737856691149	-0.733737856691149	-0.183709	-0.733737856691149	-0.733737856691149	0.511984617714116	0.52052	0.415186135461114	-0.455530181223649	-0.733737856691149	-0.733737856691149	2.10413	1.90218	1.73502	-0.733737856691149	-0.733737856691149	-0.733737856691149	1.16525	0.706788	2.13028	10	Tlr12
Phc2	-1.27052	-1.24505	-1.51268	1.5336	1.29716	1.1245	-0.294941	-0.198954890374968	-0.575166	1.92499	1.74508	1.99826	0.521847681948659	0.246020337031421	0.344308604634645	-0.772312479627408	-0.623427239951193	-0.951853466543179	-0.0511724394655941	-0.373953	-0.331154155960911	-0.575357658687462	-0.657844938316837	-0.723284	-0.0236415891202473	-0.351952150987367	-0.202506110617396	1	Phc2
A3galt2	-1.70925	-1.02378	-1.34158	1.30921	1.3069	1.4767	-0.0299302780467058	0.368444507111126	0.0898218165363748	1.88013	1.78433	1.61911	0.327057691587392	-0.308840179542894	0.761458522163885	-0.684369218688713	-0.791310772885088	-0.637243408103103	-0.0518291382867429	-0.592068	-0.483573924212096	-0.876431256440088	-0.600504393605986	-0.915559091064386	-0.474013288998002	-0.210644521797301	-0.192243912146055	2	A3galt2
Rnf19b	-1.78909	-1.38528	-1.77066	0.868562962922487	0.776641996048879	0.955791151277818	0.381352	0.654637841643975	0.255960358926855	1.28763	1.20975	1.31347	0.870252	0.778282463784052	1.00328	-0.993581744745396	-1.0806	-1.12626	0.423471821829194	0.207688675423797	0.0404999579238754	-1.0605	-1.09628	-1.22815	0.348289141216318	0.112253268783378	0.042580546045674	1	Rnf19b
C77080	1.295	1.16392	0.435803721353468	-2.12872	-2.18488	-2.56505	-0.43841	-0.176546986111959	-0.253165525147099	0.268251903846858	0.0949299339242261	-0.387582128669885	0.575889998443528	0.780100934752487	0.457548663956875	1.40938	0.968935538149198	0.933746571366363	-0.309272553424543	-0.422243976623593	-0.479315294574653	0.591824107328009	0.543012546997333	0.292585878880987	0.114377	-0.210432340662993	-0.369673567544001	7	C77080
Zbtb8a	0.135440634548429	0.0437795945358532	0.183997279947379	1.67244	1.67709	1.33425	0.0816154383520076	-0.435602055021961	0.145963235875699	2.03361	1.54553	1.90636	-0.396091889536494	-0.163178327357755	-0.507676334544976	-0.621498630358099	-0.651222072928318	-0.738360390802406	-0.712682496995813	-0.472638365551229	-0.525788055285705	-0.541862	-0.829831775876006	-0.877726021734116	-0.994781509835398	-1.21034	-1.0808	2	Zbtb8a
Lck	-0.609247843912745	-0.952556	-1.00344	1.78004	1.79031	2.02912	1.58782	2.06322	0.830894497087887	0.0519090903795369	0.205817935307571	0.00866484819356196	0.0632830406034092	0.0308471200269395	-0.395187598807322	-1.01409	-0.742027887842073	-0.700273529629331	-0.787248461227695	0.0481495241265742	-0.591277060793395	-0.443047333917993	-0.768119775711734	-0.681890140338975	-0.364135931820245	-0.505902118655781	-0.931634827170804	1	Lck
Khdrbs1	-1.21394	-1.07597	-0.960201881016465	1.61939	1.4211	1.52894	-0.221908680038558	-0.313720026902725	-0.0985404790664414	2.0754	1.51674	2.27202	-0.156729354858896	-0.216918139766578	0.0315747318309343	-0.571294006861348	-0.711325394498121	-0.725049812589664	-0.341607360294524	-0.568688	-0.558989009964368	-0.307436563493987	-0.244341251176249	-0.446996973759398	-0.545871317367343	-0.621618	-0.564022836562591	2	Khdrbs1
Ptp4a2	-1.5139	-1.2019	-1.1039	-0.945777475613201	-0.985876648771206	-1.2028	-1.08841	-0.971061190961823	-1.17969	1.4261	1.24971	1.73759	1.08104	1.17892	0.950264804553082	-0.0805811	-0.528437379254242	-0.0708782091020932	1.04486	0.745412801925586	0.459196222345935	-0.325385381181653	-0.313091640534988	-0.470536549949172	0.812958431420014	0.822732394965196	0.473447647683783	9	Ptp4a2
Nkain1	0.677025725280275	0.542813053301703	0.00718410287662812	-0.724737538105085	-1.09334	-0.953204891698133	-1.12304	-0.755037775078357	-0.989090905378674	0.627942469918474	1.33221	-0.532080881044731	0.213924439052561	-0.0732017535853291	-0.369353678135392	2.16419	1.36488	1.27115	-0.950825194636401	-1.16308	-1.01771	1.42907	1.2802	0.810178050185093	-0.526630977122474	-0.569752757941234	-0.879681464714197	5	Nkain1
Sdc3	-1.77094	-1.48055	-2.21677	0.480828777129858	0.0854411984278584	-0.119827393606333	-0.194789305491953	-0.107069931595787	-0.437903593980594	2.04128	1.68815	2.08953	0.742889	0.487413049213985	0.556206623263436	0.535860928512881	0.131821104160512	-0.109602931370253	0.0567874444509108	-0.454916946149524	-0.465106714558366	0.320948570666606	0.200484463883791	-0.0325246249942433	-0.219900146624291	-0.577997008316539	-1.22975	2	Sdc3
Sesn2	-0.327804353217196	0.0227605622974809	-0.163651176663511	-1.34316	-1.09381	-1.74354	-1.71449	-1.09416	-0.955656233516663	-0.416231438332149	-0.161849	-0.100365051495591	-0.622885618021553	-0.217147695791634	-0.0747448459527386	1.68684	1.62398	2.09791	0.664923391316122	0.645391567704855	0.835523258296907	-0.296823337463221	0.0200144995897675	0.0213346454709602	0.692227592859672	0.801758405943377	1.21365	3	Sesn2
Xkr8	-1.41787	-1.24049	-0.621139847315973	0.597407095865225	0.412461769006864	0.636138735197201	-0.793622711035419	-0.888962759492633	-0.797133622030395	1.62004	0.899606469727092	1.67457	1.06163	0.772437	1.24156	-1.13157	-1.48526	-1.10818	0.739168	0.800015995793019	0.696353990638364	-0.933985169366955	-1.0388	-0.691658	0.506316427404382	-0.191644632572989	0.682606548324943	9	Xkr8
Rpa2	0.175695388192426	0.486561023597033	1.18692	0.0734394927358056	0.357225667501271	0.651101	1.42166	0.973780833957983	2.13973	-1.14452	-1.24246	-0.770605790396177	-0.294769081911007	0.379644651464254	0.319585210127546	-1.66415	-1.5157	-1.75991	0.711908085808793	0.325257765288377	0.878843832233831	-0.598376	-1.19987	-0.789677614452962	0.218154834506404	0.0330664604246119	0.647459332784337	6	Rpa2
Themis2	-1.65117	-1.51256	-1.73603	1.23468	1.1522	1.1699	0.708901877582988	0.738303994937501	0.728801451074469	1.44904	1.09666	1.52263	0.517185506706439	0.399542936442549	0.582218617289725	-0.769527744969388	-0.768793	-0.873100521802911	0.203760873144178	0.0222034541885145	-0.156545431966571	-1.12328	-1.00681	-1.08649	-0.127912625333763	-0.204199541048355	-0.509607927111266	1	Themis2
Stx12	-0.956753736488409	-1.0364	-0.727915	1.73365	1.41478	1.90938	1.687	1.77809	1.75719	0.272376868029827	0.0398477149864076	0.422998119779924	-0.297911418977281	-0.426082774980692	0.0675390741851707	-0.724588449470955	-0.861180338031236	-0.797993378646128	-0.451745523027191	-0.784390959919626	-0.689383336085232	-0.454964	-0.412442507241702	-0.338288679346734	-0.793936455788563	-0.662489145478315	-0.666394696500858	1	Stx12
Cd52	-0.933404980727713	-0.797468797650196	-1.13343	1.17679	1.25094	1.29675	-0.452151869203929	-0.622065103068638	-0.988303555517082	2.04184	1.25315	2.37199	0.430715	0.581231380338062	0.510550579726087	-0.743697124369586	-0.558838	-0.695690449921008	0.0123172513758618	0.0573102383433999	0.137860336549432	-0.964232741301386	-0.793966751100531	-1.01571	-0.721797894615302	-0.604146601383489	-0.0965471703902118	2	Cd52
Sh3bgrl3	1.6573	1.06164	1.92338	-0.960756101755466	-1.99296	-1.42223	-0.717205185833636	-1.44129	-0.949500758440323	0.167080626552009	-0.897338723251742	0.483919079187728	1.54745	1.10058	1.27214	0.409749	-0.236442341584307	-0.0620063301776905	0.0900800879027392	-0.211958781408604	0.610047651787554	0.264730819579777	-0.318622653402313	-0.310433749606714	0.0562281546484291	-0.852654916673767	-0.270923183826039	11	Sh3bgrl3
Stmn1	1.73918	1.77431	2.1317	-1.2162	-0.923334	-0.602277880770115	0.558057909726468	0.0533959331465568	0.461810091776291	-0.821011112169075	-1.01722	-0.641328	0.323256352653541	0.605470023114675	0.405548266480944	-1.07352	-1.17718	-1.19212	0.726523299581022	0.760809880478285	0.984227259674474	-0.305457009091649	-0.896106783292955	-1.42784	0.498343697123773	-0.0233856498032819	0.294351352956048	8	Stmn1
Paqr7	1.34746	1.35555	1.41242	-1.87626	-1.69205	-1.72459	-0.787458350274118	-1.03453	-0.654655133837925	-1.13438	-1.36465	-1.21636	0.431025794427867	0.282847455632539	0.487824698906804	0.459399062960142	0.388889	0.076079143978794	0.751917107574222	0.372605885552562	0.777960527698879	0.790052272864477	0.634112	0.681452	0.542648367148677	0.204072207900281	0.488613341050664	5	Paqr7
Aunip	1.44649	0.941992185047814	1.83608	-0.473193	-0.52116	-0.217094179034975	0.504440862163746	0.201466367839569	0.978220391708671	-1.04292	-1.07683	-0.649897479541633	0.898083933992551	0.728246193473727	1.32519	-1.49234	-1.36663	-1.09966	0.338784765133496	0.587206309615329	1.0278	-0.810875302729197	-1.40359	-1.48716	0.347285133206661	-0.0736950695420914	0.553752539184162	8	Aunip
Maco1	2.04579	1.50902	2.08318	-1.33187	-1.12506	-0.723591838476314	0.0477220081511762	-0.239848178109869	1.1493	-1.81323	-1.05469	-1.70921	0.178362145881798	-0.00936084149730706	0.299765214416147	0.00132307045018709	-0.596401167076752	-0.540488256333659	0.191193	-0.456605332668101	0.178629373753754	1.02203	0.651786583239139	0.440186969227428	-0.0279392	-0.407172394514176	0.237178747983542	5	Maco1
Syf2	-1.0445	-0.875844	-0.956660396440493	0.593811293083107	1.33175	0.939647350801691	-1.12699	-0.548162734748114	-0.928108744859953	1.12128	2.37425	2.50072	0.500929743450749	0.854748	0.683467031289257	-0.702052748325794	-0.483292	-0.272166864672867	-0.411938008545579	-0.156621941426361	-0.288225326194757	-0.856294838671453	-0.568857301433241	-0.880043416038901	-0.476207412129847	-0.147998	-0.176643074908114	2	Syf2
Clic4	-1.42742	-1.1555	-1.33611	1.75389	1.65798	1.61163	0.399025267500938	0.661594862317125	0.371522891222189	1.46386	1.34648	1.67145	0.170694302061934	-0.00861432276622023	0.0738706349229821	-0.430089991625591	-0.283773	-0.578105	-0.705911185511517	-0.745144469180002	-1.04571	-0.403967431241126	-0.512496182576568	-0.725477380969091	-0.557058711734429	-0.422354271716093	-0.844261610786019	2	Clic4
Cnr2	0.223717250077131	0.486059294384168	0.179650888026053	-2.02262	-1.93452	-2.02365	-0.809175295450087	-0.478053624378258	-0.744162783923341	-1.04904	-0.730548	-1.13799	1.22338	1.18775	1.14835	0.507625342233096	0.678036234473224	0.198913485305692	1.21538	0.928636987635579	0.773678929055926	0.211035887282172	0.0286130097244595	-0.0842745113899427	0.780336	0.747269637984267	0.495601072707039	10	Cnr2
Eloa	-1.20493	-1.04593	-0.957958889769245	1.30956	1.31917	1.3947	-0.185369901359913	-0.228619073610823	-0.135687154977427	2.06175	1.55561	2.50395	-0.466910109492374	-0.448341412921836	0.104518560985546	-0.00945086201137036	-0.144875706262082	-0.0652166097418702	-0.656230444888896	-0.830384805580914	-0.556305355673679	-0.326198357592863	-0.371847	-0.251158369813045	-0.832468927871191	-0.892825584858315	-0.638561606365733	2	Eloa
Id3	-0.958886195718575	-0.284017801160156	-0.905180446642597	-1.50965	-1.33747	-1.04457	-0.549929101719559	-0.0993176599222336	-0.683150216689041	-0.158309	0.611316496805723	-0.817209755609722	-1.05184	-0.569801173192613	-1.54251	1.14394	1.71137	0.749293201021164	0.147884	0.436863	-0.167763547671393	1.59631	0.841415362108374	0.972306666465302	0.977482679845717	1.06508	1.42635	3	Id3
E2f2	1.05625	0.792898263406505	1.08052	-1.90629	-1.71535	-1.69786	-0.835308950401781	-0.942924730880531	-0.0409338709160041	0.748359415191148	0.538803783518676	-0.171172991580889	0.620039235711039	0.769553544543929	0.409372263308665	-0.551549	-0.719833958738708	-0.628581061493335	1.03679	1.02761	1.29461	-0.254295069340717	-1.21329	-1.17938	0.913341358056553	0.786515880106388	0.782119610392472	9	E2f2
Ephb2	-0.907158226233987	-0.906840129766427	-0.899148	1.13087	0.621167311600277	0.944600917884953	2.26791	2.02823	2.23473	-0.378925213152755	-0.054373718468183	-0.601949990716705	0.657021883669626	0.0619329219813431	0.709120870095894	-0.994852496018314	-0.922225671473358	-0.953593224484195	-0.345358374669087	-0.129013680089941	-0.267377612197325	-0.680911929101035	-0.944458229847265	-0.829684297273443	-0.105238004497791	-0.300040928963594	-0.434436769538061	4	Ephb2
C1qb	-2.2532	-1.27009	-1.22268	1.13126	1.19078	1.27349	-0.220958	-0.133635517821656	-0.127124176742706	1.26568	0.691844588546403	1.88848	0.923416257279699	0.841424875539235	0.969511466115152	-1.37557	-0.658220405571676	-1.12888	0.226325956207852	0.211002701674633	-0.189524168223049	-0.522353648690888	-0.527360411925639	-0.724772842401049	0.140052642568903	0.223737262558774	-0.622624	1	C1qb
C1qc	-1.13255	-0.389981705892632	-0.492800563046475	-0.217034422682342	-0.654213538958381	0.116607024407334	-0.984660397533681	-1.12954	-1.81644	1.72886	0.202604208640975	1.81754	1.50023	1.29668	1.62335	-1.4197	-0.228964215879365	-0.610164331442221	0.397401748288584	0.687363537210182	0.529823368756595	-0.981580668006668	-0.374942025057606	-0.622383379556686	0.644094	0.248013	0.262388944764049	9	C1qc
Eif4g3	-1.33981	-1.20446	-1.36204	1.91673	1.72164	1.46918	-0.140717210715433	-0.136296	-0.0275983285199076	1.83831	1.31711	1.71109	0.269146280076323	0.0419135683810253	0.314079193926071	-0.463235687807797	-0.630884487788728	-0.935184786341774	-0.162953890915017	-0.612031	-0.679984330383668	-0.344280419043302	-0.410828804043759	-0.493780785553575	-0.375620585894219	-0.580046656131777	-0.699474825619831	2	Eif4g3
Pink1	1.34021	1.4772	0.840619397845565	-0.795897025636028	-1.12162	-1.39728	-0.404934416405554	-0.913941673282038	-0.0914158232557282	-1.37863	-0.920511525071471	-1.30186	-1.09176	-1.10077	-0.881059550882284	1.33338	1.15629	0.949157758309396	0.193779533716208	-0.121449760429377	-0.0679230978713334	1.31385	1.26928	1.09553	0.340524227127952	0.334258567432061	-0.0550068393819633	5	Pink1
Pla2g5	-0.431559710356651	-0.137235	-0.195995086957704	-0.716992	-1.01116	-1.24125	-0.730563260153845	-0.695176963581772	-0.720629458920777	-0.611005006083462	-0.888232295434804	-0.641803199263501	-0.745866	-0.735408162577747	-0.602508592318067	1.72335	1.87548	2.50789	-0.347191	-0.212677	-0.254759179575425	0.831060433031805	1.16053	1.58235	0.236083896586776	0.520784104928813	0.482492285888954	3	Pla2g5
Tmco4	-2.07998	-2.06041	-1.98428	0.877306427291925	0.425426	0.864990857896181	1.39176	1.05673	1.20671	0.12813	-0.0154810204010967	-0.328462719066496	0.507290970364743	0.326635432246468	0.722127977224895	-0.392867699521868	-0.873949650624594	-0.886463745921546	1.24954	0.199058239977305	0.573591068033109	-0.546785228931733	-0.753713346968014	-0.963545	0.841324077885863	0.291172213596116	0.224143505605891	4	Tmco4
Ubr4	-1.61306	-1.52113	-1.44397	1.63426	1.32791	1.41905	0.701349949001704	0.660446643459582	0.557660265710894	1.74287	1.31506	1.64283	0.133361908433035	-0.280776856216096	0.182031764401075	-0.253941564141715	-0.669101435163607	-0.549062047847236	-0.226644717066126	-0.653053057454621	-0.584935	-0.629883050021806	-0.635247999894838	-0.583977855213854	-0.478734	-0.581429211726393	-0.611888037963522	1	Ubr4
Arhgef10l	0.829312122596967	1.0582	0.378074423853332	-2.33629	-2.39943	-2.48342	-0.662868374213281	-0.461235545774203	-0.942733664895103	0.903514033845773	0.819396946008448	0.376989	0.809378711212455	0.591179800483739	0.426228071598629	0.841306978550557	0.678688115778961	0.182854305039312	0.386117786982899	0.101433840650146	0.0428533960294934	0.684789035124404	0.479592881022623	0.0114243994388802	0.10531	0.0616137204814615	-0.482286037605457	7	Arhgef10l
Padi2	1.53411	1.36003	0.911667649620329	-2.10419	-1.96625	-1.78079	-1.33789	-1.18818	-1.4509	0.184934400572709	-0.0148225911677429	-0.552781724959446	0.557240969369207	0.560613071382413	-0.150227503620035	0.493037861236267	0.382875002365808	0.54908	0.0335529072242116	0.716506309294381	0.314389503156736	0.930842729900868	0.343254206255148	0.484893753393615	0.582741171984642	0.585264972093761	0.0209984429272576	7	Padi2
Atp13a2	0.546369209917985	0.360965863704155	0.191433499084023	-1.88027	-1.72428	-2.08272	-1.67986	-1.62321	-1.57347	1.28646	0.697811790129067	0.827807	0.670156477150142	0.440516751782193	0.402413693719491	0.842787989782449	0.292455857305562	0.428593340663813	0.436442279579102	0.098660747751076	0.370743260229764	0.976874714213331	0.535006323692649	0.630655912756253	0.39431	0.109240169291568	0.0241029746100601	7	Atp13a2
Dhrs3	0.875381736880454	1.0484	0.738551415243384	-1.97976	-1.87242	-2.18656	-1.3839	-0.937589429916884	-1.16395	0.235558451140283	0.702200067273066	0.215124667474094	-0.201447476798269	0.180414453208076	-0.118560478424403	1.08476	1.23106	0.998364660165619	-0.230882266064879	0.0275777687038558	-0.224675251141269	1.01732	0.983662266063409	0.763138744490092	-0.0550414789581223	0.389408611693861	-0.136141	7	Dhrs3
Miip	1.55468	0.826746071881426	1.57421	0.0934164336465937	-0.0950866411176549	-0.483239632069683	1.4372	1.1304	1.12313	-1.70903	-2.24603	-1.01318	0.234388834660472	0.405000294165754	0.856676847936508	-0.407252868378416	-1.10489	-0.801284715202995	0.674875037344224	-0.298058188507987	0.784116210580198	-0.4846	-0.879936724865797	-1.05556	0.116376738437225	-0.482993955898439	0.249906984910884	8	Miip
Mthfr	-1.06049	-0.862647302322777	-1.17524	0.908132491421638	1.03492	0.664681399472084	-0.619001204685344	-0.332878072972345	-0.776320387954035	2.07434	1.98319	2.25333	0.0472388849907484	0.0676350063002071	0.0754297558719424	0.405474938889655	0.235237026187656	0.467079260347825	-0.708893575735657	-0.766414	-0.709738940473328	-0.170538547701707	0.109787073892007	0.241438382361887	-1.24897	-1.15797	-0.978815998932211	2	Mthfr
Pik3cd	-0.985703382975451	-0.846119041671243	-1.04917	1.28474	0.88599	1.02606	1.54314	1.42781	1.44553	1.41763	0.948643603726018	1.26808	0.0872200403506598	0.0937111619725281	0.497182625584817	-0.824041370513987	-1.03866	-1.42544	-0.0620531996011161	-0.509975172867557	-0.396703850317712	-0.552190718227048	-0.456051791626255	-0.668648250190968	-0.947384815083714	-0.973230671695806	-1.19037	1	Pik3cd
Spsb1	-0.850856207580972	-0.842430400886393	-0.740295932272162	1.66481	1.37862	1.39941	0.883274265404476	0.898606705096272	0.757973470516051	1.62958	1.42479	1.75005	0.0348264602789614	-0.113826868764998	0.0981491877191321	-0.685274764331588	-0.878378201165745	-0.819784882690202	-0.704332880151542	-0.838685538678739	-0.894560516573713	-0.539216543809087	-0.723833158260444	-0.729682413569966	-0.770727137527967	-0.876116460547239	-0.912090719491123	2	Spsb1
Eno1	0.083730196710628	-0.0901973698972159	0.280099938061494	-1.63821	-1.69151	-1.19441	-0.460377415448136	-0.357724667265896	-0.299499794022816	-1.51975	-1.25562	-1.17637	0.850865054446736	1.01774	0.459869389003591	-0.458138252727484	-0.528000979785013	-0.0753357895534965	1.25758	1.27244	1.24236	0.0398902439174475	-0.0398735748609639	0.0668018766663793	1.65455	1.22559	1.3335	10	Eno1
Rere	-1.05831	-0.694066077913274	-1.52271	1.54775	1.36594	1.47552	1.62815	1.71908	1.50965	0.691234952139179	0.768903196092671	0.632696411605126	-0.0362964101013896	-0.00665357323657011	0.324129802355917	-0.742666946789691	-0.767311144906315	-1.05148	-0.401651	-0.535582799503664	-0.952605252148266	-0.732147587849408	-0.495826136069895	-0.720968815690234	-0.565173185237099	-0.635469741745069	-0.744139248581547	1	Rere
Gm13091	-1.41401	-0.733681199707767	-1.42225	1.38978	1.08501	1.5565	0.962305891932923	0.943120782920744	0.835437866541239	1.0578	0.579875362215601	1.26371	0.560402	0.418758102382723	1.2972	-1.17314	-1.10495	-0.810368	0.0135833884850954	-0.453857249646245	0.0177709219981783	-1.51326	-0.514005147100019	-0.934673530969086	-0.427981931285408	-0.790158257377762	-0.688922725550313	1	Gm13091
Per3	2.21616	1.99147	1.71212	-0.821014126884951	-1.48607	-1.04555	0.717619871958294	0.216800489386132	1.20331	-1.07361	-1.26443	-1.75621	0.0431678323615969	0.0363557883763523	-0.0711140299091268	-0.498852	-0.524895737161706	-1.14096	0.0625423561990543	0.254802655146234	0.512133430731675	0.273600116924017	-0.0728540167217256	0.122536942378362	0.222364	-0.065379037742095	0.235963068118156	8	Per3
Gpr153	-0.785045240879311	-0.832849322310162	-0.591688636578158	2.73325	2.17251	2.51805	0.257630483613971	0.348156826735198	0.345597010638147	0.486779285752266	0.259440916492794	0.711971450150163	-0.272808766456776	-0.751004	0.038716704202285	-0.638609366674366	-0.824766273617241	-0.822521123279684	-0.202320278615827	-0.573518868020025	-0.381659336947235	-0.543057303595697	-0.593212500052904	-0.697663527717066	-0.372854004930049	-0.425270421218739	-0.563257243801783	1	Gpr153
Kcnab2	0.750819954302586	0.644828	0.665115166388476	-1.66051	-1.86551	-1.87472	-0.413406990565497	-0.509881616723315	-0.176499702286914	-1.5729	-1.63499	-1.7444	0.417792877049842	0.480106416515412	0.490111618724036	0.899776996183778	0.721551407488272	0.695831592617093	0.669778417667376	0.488488	0.655549306595955	0.850325209623732	0.736336	0.681772070237786	0.589174764537043	0.555163399551673	0.460298943735695	5	Kcnab2
Nphp4	1.9777	1.63258	1.2421	-0.526936866109066	-0.983516789057299	-1.73839	-0.183289487849375	-0.110750806500405	0.0520127051940099	-1.31255	-1.35567	-1.99223	-0.323087548069979	-0.419579769272242	-0.860093304058014	0.171412423700181	-0.233811387075296	-0.618337512482628	0.680847002109094	0.814544819134169	0.552123621235272	1.32548	0.196466	0.317042887981072	0.772285	0.776469153848879	0.147184497433139	8	Nphp4
Tnfrsf14	-0.762703103603819	-0.665507266404961	-1.20932	0.346094636869038	0.191416121311022	-0.0829130378363772	-0.294220239879234	-0.793214028963154	-0.825116126393734	1.54834	-0.314201287299929	1.59472	1.43274	1.15335	1.44237	-1.24231	-1.2173	-0.941766	0.798511203852569	0.519578717417102	1.38871	-1.34139	-1.057	-0.693845577883999	0.0504661662766133	-0.155755614001978	1.13025	9	Tnfrsf14
Gm37090	-0.820431378601991	-0.843151	-0.883699072808477	1.68398	1.56586	1.6087	1.74898	1.51784	1.72264	-0.879096083545955	-1.03424	-1.01714	0.0855196596775865	0.0179879834076613	0.367729864559839	-1.06342	-0.602997395934114	-1.04252	0.287490234626135	-0.0763612407231323	-0.0494218587279888	-0.911022648418347	-0.466036214608751	-0.859252593623704	0.264956	-0.0405653408632757	-0.282330542468163	4	Gm37090
9430015G10Rik	2.08982	1.55072	2.19013	-0.300847	0.262400647572141	0.0958775729963099	0.563298	0.143998820482153	1.25634	-1.22821	-1.81371	-0.651756770220038	-0.174240536895174	-0.265649473321249	0.459138071187061	-1.12622	-1.52767	-1.29719	-0.314540934861451	0.00434290540311604	0.821529263548297	-0.128982081849364	0.0885437253133449	0.00486178670485465	-0.426096509964558	-0.642344994595902	0.366456748804486	8	9430015G10Rik
Agrn	-1.28806	-1.12178	-1.21572	1.31998	1.77521	1.30318	0.0500672872378241	0.497492572426497	0.169442054475558	1.63716	1.82621	1.91684	-0.170870548868547	-0.0185649099368031	-0.0174913611918876	-0.00444564678848055	-0.0825676926329454	-0.093131223349106	-0.586016011465803	-0.699474003502072	-0.864574	-0.541874489464167	-0.529211308493969	-0.515024203824562	-0.869383441336792	-0.763144965562595	-1.11425	2	Agrn
Isg15	-1.4356	-1.32255	-1.37521	1.32587	1.14742	0.990333246438563	-0.149578716000737	0.135465593180424	-0.607047241684821	2.13208	1.76479	2.14177	0.182815918238566	0.0828524969862306	-0.0588594111376153	0.174706601124707	-0.0256645852362524	0.342547869502341	-0.603157436238399	-0.340187444716144	-0.554792045479542	-0.642698059403809	-0.672135530251826	-0.629555526672926	-0.636017999637897	-0.739985923568361	-0.627622640074827	2	Isg15
AW011738	-0.943666277923467	-0.753913442537847	-1.1428	1.22894	1.51405	1.09326	-0.0721082598504851	0.0187337422761763	-0.322519688161007	1.92103	2.15731	2.24805	-0.228298460221732	-0.0716119949851171	-0.214707767038347	-0.187643259895384	-0.0407228946008315	-0.041436853563235	-0.627336298954636	-0.525752591751109	-0.578135943627728	-0.917303644222763	-0.513814027294173	-0.357156195646977	-0.991128459134701	-0.874378667358279	-0.776929744245086	2	AW011738
Ankib1	-1.13071	-1.06968	-1.05449	1.37237	1.45046	1.1004	0.229459671029066	0.323404169524419	-0.0293422144070577	2.15798	1.77439	2.21605	-0.0972764995747164	-0.352528897981466	0.00848462922287202	-0.573623301517844	-0.569381801456068	-0.767009753329539	-0.201740538727375	-0.616144555256836	-0.655895612758217	-0.753877628085799	-0.562524717945104	-0.768741123536021	-0.461632496923663	-0.552378399761502	-0.416017617205247	2	Ankib1
Akap9	-1.46808	-1.55027	-1.47129	1.29965	0.950895853485083	1.20157	1.52868	1.40121	1.47253	0.624201787449171	0.184792896935841	0.878513601660031	0.867459351007693	0.371947519940704	1.06204	-0.760400605711595	-0.838390166891593	-1.03012	0.159414274932185	-0.498035340137239	-0.498018194478345	-0.753241901954688	-0.738852018020214	-0.865679	-0.390312821923803	-0.688352296581539	-0.451855207151207	1	Akap9
Cyp51	1.05652	0.634221080845402	1.27198	1.1595	1.03312	1.51602	1.50695	1.22987	1.70346	-0.542273260454845	-0.518818660318316	-0.195386973359966	0.0602138572628251	-0.302266868810005	0.556626741500745	-0.879715695875292	-0.748998760302312	-0.810523329075385	-0.438423227451143	-0.452772621829954	0.0277648329459866	-0.889269346100417	-0.956954445186344	-1.19004	-1.41959	-1.32219	-1.08903	6	Cyp51
Cdk14	-1.37589	-1.25227	-1.22677	0.350857205774341	0.410507279840199	0.449961341113601	-0.199428789181073	0.157134337168474	-0.135350930221144	2.4415	2.29371	2.16195	-0.150368010827288	-0.535226073195362	-0.219440729499668	0.0826701217206071	-0.169934	-0.388943062665148	-0.507722886038829	-0.831951918996792	-1.26698	0.497072246002049	0.637947150619818	0.164584615004961	-0.533816	-0.171107788997036	-0.682702292829406	2	Cdk14
Gm43727	-1.25344	-0.859827245595532	-0.767354	0.168866727416422	-0.188391495120973	0.0196984785829363	-0.510413226267936	0.144673573204864	-0.0428784447131743	2.66089	2.37475	2.12614	0.0510179688904682	-0.516066135602028	-0.217174764936155	0.484439720860916	-0.874989087240029	-0.553606701443376	-0.782099	-1.09079	-0.988054773580198	0.408167354303172	0.821984216655746	0.159247465057566	-0.137808688572004	-0.211783301835381	-0.425191014345047	2	Gm43727
Dbf4	1.06536	1.11135	1.64883	0.770645079513087	0.691958899088425	0.766842597973059	0.878230206421673	0.321967114839511	1.52366	-0.222517501925821	-1.54282	0.415882173663608	-0.0816208903324261	-0.231821796526839	0.358551021083022	-1.29252	-1.50882	-1.89955	0.0707785578604531	-0.194034	0.412768361181289	-0.999543854906595	-1.33158	-1.4382	0.121596	-0.191182251188869	0.775798415492752	6	Dbf4
Abcb1a	-0.641768122743358	-0.482787267675493	-0.754322331622918	1.47739	1.64985	1.15219	-0.310235319456062	-0.203596328423161	-0.680942466541992	2.2544	1.87324	2.15356	-0.504744304941492	-0.553520010025402	-0.790745	-0.00840888442145187	0.0520337702713277	-0.289614436751595	-0.742508578076379	-0.614531004304145	-0.768695984528583	-0.367549002624721	-0.437806583038136	-0.435420476580092	-0.543211783121775	-0.640278	-0.841978449601145	2	Abcb1a
Abcb4	0.873651991350841	1.43012	1.45739	-1.64098	-0.958855849109147	-0.932439217189923	-1.26451	-1.31021	-0.812451896869586	0.467821099690828	0.397620431058703	0.660451774645185	-0.506334484079189	-0.575202566390269	-0.576610356522468	1.05159	1.12052	1.18736	-0.758319	-0.934371742747524	-0.901706142759582	1.08392	1.22583	1.27454	-0.664728281142101	-0.0889501770937694	-0.305138898375225	5	Abcb4
Tmem243	-1.23864	-1.12545	-0.95767	1.39936	1.54932	1.43435	1.10201	1.09531	1.03454	1.20554	0.881560558718613	1.39521	0.247359131917991	0.0562417556554753	0.472887329183496	-1.05526	-1.0315	-1.31445	-0.0870922654291302	-0.230061258194298	-0.38275	-1.09084	-0.957235062263122	-1.0359	-0.473905264005474	-0.474503634553913	-0.418424066969274	1	Tmem243
9330182L06Rik	0.971086565769531	0.775506724806745	1.32197	1.13453	0.963478382206576	1.11459	1.32456	0.585468553897702	1.14943	1.18562	-0.0122514908381336	1.17044	-0.424941463035026	-0.465113413259624	-0.295428484945837	-1.21189	-1.04153	-1.80606	0.0940478629009002	-0.586823	-0.257114	-0.582753885400612	-0.346972039997573	-1.30106	-1.47208	-0.845184644556566	-1.14153	6	9330182L06Rik
Hgf	-1.00701	0.221034573691062	-0.733751362462824	-1.47715	-1.24688	-2.23023	-1.22216	-1.04791	-1.14461	-0.186251	0.110285241099725	-0.249457753278035	-0.177850354081378	-0.0676667838248873	-0.185322857200731	0.804959905038109	1.04928	0.606704312224146	1.28646	0.890267653175007	0.386836665608583	0.370906469504033	0.566517354901719	0.334701029338669	1.54961	1.44443	1.35426	10	Hgf
Sema3c	-1.45882	-1.37247	-1.33779	2.08989	1.71528	1.89561	1.27068	1.27594	0.703060090871259	-0.340546840326238	-0.173800232213752	-0.0623980311009903	0.607259086222732	0.314081054423062	0.293081688861101	-0.355570935294319	0.0917160339345362	-0.529307464641125	-0.500530205338426	-0.559124368224507	-1.1955	-0.639998981101305	-0.639698410579959	-1.13595	0.431604918402163	0.0034060802843609	-0.390095338747576	1	Sema3c
Cd36	-0.337613911086156	0.0327156733532865	0.00627035118065393	-1.42524	-1.21842	-0.986752450379696	-2.13286	-1.28855	-1.99629	-0.554943	0.211212	-0.576651976517542	0.126193955859807	0.357827746723388	-0.247673802052611	0.427495277242373	0.876708285504742	0.508177807205912	0.952600251557865	1.03535	0.595907106341461	0.375809930083143	0.468554930082263	0.560413172412906	1.45166	1.63919	1.13891	10	Cd36
Ptpn12	0.553867748706939	0.805497850937572	0.89365	-1.2463	-1.35201	-0.614135056224351	-0.179522974253182	0.0667608593803159	0.0411167404257185	-1.64214	-1.23811	-1.98668	-1.20341	-0.914302508524484	-0.707961715781578	1.10571	1.13429	0.994757231349369	0.00303522805854291	0.0825470206691102	-0.237948008292996	1.22017	1.26813	1.25394	0.445637921681138	0.748463523796583	0.70493	5	Ptpn12
Gsap	-1.51099	-1.33693	-1.51475	1.57781	1.54686	1.57296	1.35897	1.36379	1.33169	0.494554869199747	0.271676203875151	0.413632712002555	0.147393144640034	-0.0469532966479223	0.325130331850081	-0.834865118964169	-0.925439800732157	-1.12947	0.156798741317853	-0.0764796597298046	-0.368368248867463	-0.960498741762795	-0.99246	-1.11665	0.1416	0.0969811951347363	0.0140074077607275	1	Gsap
Fgl2	-1.77883	-1.77373	-1.75108	0.531096147263932	0.597983685431048	0.489687518397139	0.0521716351751005	0.390759507730659	-0.00214898437292053	1.51439	1.65135	1.28748	0.881043006126943	0.819617348559524	0.491952	-0.618401465798862	-0.795776678617882	-0.405847226261497	0.459313	0.685840627534587	0.211770856112907	-1.35377	-1.21471	-1.29545	0.443423201497296	0.326931084382228	0.154944190051301	9	Fgl2
Fam185a	-1.24631	-1.02351	-1.17616	0.147420278117495	0.374518288151403	0.441422948404154	0.661959517336413	0.737236150798583	1.494	0.608555165650644	0.824231572757987	0.246274898285806	1.87886	1.90707	1.93614	-0.362490742065862	-0.417930692742159	-0.260013563487315	-0.218258308181263	-0.652163	-0.490581790018864	-1.06214	-0.939987542025292	-1.09204	-1.17599	-0.787746253498045	-0.352368249583756	4	Fam185a
AI506816	1.03359	0.569098234083572	1.57067	0.251562467199091	0.305295948686565	0.20575	1.57809	1.10093	1.88178	-1.46058	-1.61879	-1.64528	0.000904244950078658	-0.00367571504788482	0.565620480768166	-1.34093	-1.04484	-1.29686	0.549171439784739	0.0287451811647115	0.836237028506234	-0.466684	-0.577104005308113	-0.843006949780307	-0.274484	0.0871570253374191	0.00762785329178936	8	AI506816
Atg9b	2.33952	1.3666	1.75026	-1.21297	-1.66131	-1.27192	0.162919232011679	0.622697268107314	-0.291307144132393	-1.29251	-0.253423258216047	-1.57063	0.409030804127487	0.91248	0.0349087317064907	-0.559911040203503	-0.453830203375762	-0.114553338821139	-0.388797723958855	1.28195	0.792938267500639	-0.0279978708436558	-0.752786760375485	-0.368036866552631	0.478085660233909	0.312611640423538	-0.244019142053194	5	Atg9b
Agap3	0.771499736585146	0.648359084914747	0.692526436456047	-1.53069	-1.78407	-1.49069	-0.646772404397024	-0.349002744971357	-0.098870740812453	-1.84437	-1.51815	-1.95595	0.722364337406462	0.661690417661216	1.04876	0.380594194482665	0.311337265600066	0.0338789290550517	0.902274702660879	0.287222930880235	0.722673306058334	0.948310231661649	0.835358786350145	0.592966749392651	0.749143	0.576600577732363	0.333004622852852	5	Agap3
Nub1	-1.24294	-1.19096	-1.45161	1.2113	1.11021	0.811924057274267	-0.425892851558089	-0.492680463539984	-0.863473199642897	2.3367	1.67699	2.14542	0.600362993901246	0.349029173455295	0.224043285935984	-0.143903	-0.284622	-0.425331470977067	-0.0978401091787983	-0.100888	-0.450089	-0.789476006465029	-0.794222074342198	-0.974613	0.010867619351484	-0.328816837185921	-0.419476739889661	1	Nub1
Prkag2	1.26808	1.16392	0.903478847897503	-1.64721	-1.75645	-1.57458	-0.432763213453284	-0.470483524588968	-0.368922235708202	-1.65824	-1.30966	-1.97843	0.465744500356705	0.325305019046337	0.1445	0.662297061494156	0.821999470476986	0.102845410223999	0.810613063041767	0.676864307940369	0.511452405183497	0.900937	0.638998238896985	0.400805977545394	0.552654630342083	0.677950636127139	0.168281097791406	5	Prkag2
Xrcc2	1.30516	1.10791	1.74097	0.523533982063664	0.437973741975996	0.820114005387429	0.529243968626862	0.302373850379012	0.821536088372315	-2.21492	-2.08413	-1.26662	-0.204194205211652	-0.333526100186899	0.0317766687079496	-1.30396	-0.783922646720483	-1.27199	0.261177947374113	0.941771092387303	0.775354	-0.00178375504159315	-0.776901	-0.475940509853137	0.617261572462391	0.152569885290012	0.349160469963846	8	Xrcc2
Dpp6	-0.60094	-0.655727213298721	-0.876007407414572	1.5181	1.69985	1.44867	-0.0551817823215193	0.329607745945362	-0.520970892230182	1.7443	1.4119	1.586	-0.515423227675263	-0.662077005224874	-0.982741674650155	0.324937252175073	0.360307912504933	0.391055397434672	-1.49438	-0.467537	-1.19797	0.140098601278213	0.0664906711316496	-4.17044143853146e-05	-1.01044	-0.630232943411941	-1.35165	2	Dpp6
Gm26608	0.464841467024318	0.314868729029522	-0.314465888284425	2.03743	1.83045	1.78603	1.39364	1.31654	0.916580247606741	0.0514026753562306	0.155782750324982	0.0203217422429233	0.106981392716193	-0.0543757338835775	-0.0131353520612538	-1.06457	-1.1509	-1.04918	-0.422585738562944	0.140298738334144	-0.321475205676946	-0.947313	-1.04955	-1.35951	-0.828120225037125	-0.873425251416243	-1.08657	6	Gm26608
Insig1	0.581808188131964	0.585662184456029	0.847628796875165	1.30638	1.22539	1.82031	0.963582103880805	0.953779220572262	1.21912	0.101942773487893	0.282760740367277	0.600331098327422	0.282867952726081	-0.276001392175609	0.646583009486937	-1.06752	-0.871373251109953	-0.843914161343386	-0.263488	-0.244973074629795	0.0401136037101846	-1.49912	-1.13973	-1.84079	-1.41866	-1.16045	-0.832256053985462	6	Insig1
Tyms	1.15082	1.04451	2.0955	0.561461052590445	0.839769764152405	0.721515686368172	0.974898895375578	0.372122555849336	1.5789	-0.936958	-1.20286	-0.180244	-0.57227	-0.527422681412956	0.105965	-1.24693	-1.85392	-1.55545	0.660160964259038	0.242966063483905	0.687316445893014	-0.523973370653072	-0.971802009150831	-1.15063	-0.300983622849873	-0.211654885852875	0.199189007457351	6	Tyms
Cenpa	0.592686522863571	0.794812019551772	1.17034	-0.0375851977066336	0.193165706066498	0.398849527811042	0.526887822880754	0.404314	0.691684422798075	0.787743262094474	0.790166547464864	1.00926	0.876200461625086	0.670058034750792	1.13878	-1.56897	-1.64168	-1.88612	0.133126573416966	-0.0499684187140341	0.158485199209982	-1.13836	-1.81031	-2.07843	0.209220082448357	-0.147948	-0.186396757719179	6	Cenpa
Slc5a6	0.0927736455166718	-0.283792160198249	0.0694467813023946	-0.456698	-0.0350729178207785	0.260790658690832	2.11256	2.39029	2.73118	-1.57106	-1.4194	-1.21636	-0.0285781348730124	0.0391553676702723	-0.210511459079414	-0.566508795161654	-0.839799611295322	-0.0131343914647562	-0.0179265245185665	0.458067513093293	-0.0297658040280938	-0.483221945114079	-0.656739508368726	0.0200969496932228	-0.140188705777992	0.0385710921786015	-0.244169623095884	4	Slc5a6
Zfp513	-1.41143	-1.25819	-1.26626	1.75124	1.1238	1.11813	0.974482	1.15854	0.219442392352379	1.62672	1.0073	1.55544	0.549349782863915	0.750022819854645	0.157248120671014	-0.376908514391816	-0.646955628217509	-0.483411187474077	-0.460884958400423	-0.808817385977974	-0.431809740816696	-1.0866	-0.832531600309085	-0.5909	-0.634479862767543	-0.921699622536025	-0.780841153266558	1	Zfp513
Tacc3	0.685716576122721	0.478593849232008	1.1905	0.530499	0.319623816128862	0.691309368033701	0.916911483711153	0.551465988425608	1.42087	0.607760250687858	-0.224709854306515	0.434379390358782	0.496781237750243	0.184304986208942	0.790509120366145	-1.74279	-1.83873	-1.88572	0.538234717000646	-0.0142666791804541	0.325373931935463	-1.18054	-1.49236	-2.07045	0.138909024196914	-0.0607609835820677	0.208580162353104	6	Tacc3
Rnf4	-1.18353	-0.954459458860928	-0.796517663925133	1.14	1.27242	0.861882068786904	-0.223675850065175	-0.367407435779939	-0.200379693224575	2.27044	2.13516	2.53366	-0.239313857299513	-0.394094773233975	-0.303005202754838	-0.265583333826587	-0.287183273565497	-0.455445680093931	-0.300853139097967	-0.403860362195821	-0.557664462222089	-0.491956371991298	-0.589284517307796	-0.613312258993033	-0.526949284022451	-0.513043529830329	-0.546044545229531	2	Rnf4
Add1	0.993709829054407	0.960082569814947	0.903049063936796	-2.27123	-2.14136	-2.25193	-0.425317309534476	-0.607925	-0.166564141034625	-0.536292887358509	-0.895782377189603	-0.92581	0.143134130559542	0.245768243271291	0.479010921745502	1.13412	0.897039050780773	0.765276846078229	0.396841711463333	0.0646642837356149	-0.0616766133105731	1.03369	0.866479209619223	0.943973957187893	0.162042452795199	0.181422824753222	0.113593533821455	7	Add1
Htt	-1.22058	-1.19221	-1.17214	1.38903	1.26032	1.40556	1.3859	1.38491	1.41501	0.806210088201181	0.642424412646234	0.902009316716189	0.569727161431651	0.340887807849401	0.730213221799634	-0.918107900802717	-0.949417101926949	-1.16885	-0.0265569201130208	-0.427000498012325	-0.447077531699857	-0.979178024130676	-0.85544	-1.17415	-0.527220327377998	-0.576828505478267	-0.597442240632828	1	Htt
Msantd1	-1.18967	-0.975172058716131	-1.10546	1.50865	1.26611	1.43279	1.28943	1.27615	1.32215	0.989186863848768	0.554314272556607	0.866207824837968	0.706386916663432	0.156387629251106	0.821535789854347	-0.841226822416903	-1.21497	-1.29438	0.0533468	-0.515762	-0.534507621566487	-0.858186	-0.831146	-1.16229	-0.483655380655252	-0.528696432339479	-0.707541586198797	1	Msantd1
Rgs12	2.1995	1.67103	2.0487	0.646555831988154	-0.168790698734253	-0.879319911431687	0.777559207956948	0.691135717768457	1.72143	0.435131871261789	-0.273986802095214	-0.488997345582455	0.118432562735573	-0.459999524414378	-0.386544415072736	-0.851914	-1.00026	-1.75429	-0.0331798965265402	-0.366331800532013	-0.277344870917489	0.113251559169387	-0.770457	-1.03332	-0.0632734330970415	-0.682967188981448	-0.931750297874474	8	Rgs12
Sh3tc1	0.620998799940241	0.747999592118439	0.567752410103816	-2.27807	-2.44989	-2.40108	-0.801842659196172	-0.479675770932691	-0.759262	-0.278075591377447	-0.00616288180713373	-0.648872187662403	0.911090429396765	1.03774	0.905078970041542	0.806774593840151	0.596881199782583	0.255638	0.569038163010823	0.258794891838128	0.234541783337283	0.789672	0.669465656692057	0.514678429744611	0.323756837957714	0.369041195007644	-0.076024042493818	7	Sh3tc1
Gm42936	-1.61472	-1.52988	-1.48587	1.33613	0.889934941774283	0.754511895719734	-0.226591892135332	-0.259705892324933	-0.048354360094309	2.22168	1.94568	2.03955	0.389630844331131	-0.214909844075993	0.278712209462652	-0.000971751593412929	-0.224219447242035	-0.432465097228627	0.0134956562382682	-0.729014	-0.713457560389255	-0.116594294111737	-0.278506888170114	-0.331434	-0.506649	-0.488821973199919	-0.667169896721774	2	Gm42936
D5Ertd579e	-1.6213	-1.54531	-1.42169	1.07645	0.872400918145348	0.744172088937092	-0.238746044293576	-0.296392018410916	-0.321747737665968	2.26328	1.71806	2.39628	0.326173391026255	-0.135454349315524	0.291445706980769	0.132434696645915	-0.174749147013056	-0.300066552096962	-0.135177328217384	-0.604873367437207	-0.740975662815992	-0.151049559527186	-0.214719192179212	-0.207439404948332	-0.384524002141486	-0.622330078970087	-0.704149	2	D5Ertd579e
Tmem128	-2.23769	-1.95454	-1.47645	1.24556	1.0203	0.732642597594059	0.432149181502118	0.110455801752025	0.0208204633893953	1.73539	0.734919237371169	1.41073	0.999861	0.626480297923304	0.458242583417354	-0.415868185016584	-0.567163001799892	-0.678137795698372	0.661641075760581	0.252252560995023	-0.0583206423128078	-0.940322398537827	-0.962767048944566	-0.994753573314456	0.351645801070014	-0.191103686931155	-0.315970404733894	1	Tmem128
Hs3st1	0.120739	-0.369686	0.169610263277421	-1.05616	-1.13915	-0.858059323747809	0.206501090959328	0.838020601867792	-0.291825188891031	-0.547328660970124	-0.472561411578629	-1.02867	1.8622	1.09256	0.854844846701545	-1.15023	-0.767219954471289	-0.960830171648497	1.96329	1.7953	1.13709	-0.889330584103241	-0.932411477094621	-1.0984	0.583615	0.553791692620968	0.384306781426656	9	Hs3st1
Cpeb2	0.179689403079939	0.429158738212393	0.387783687026382	-2.07026	-2.24114	-1.78179	-1.35177	-0.915096616462291	-0.903770248090389	-0.0165121397459021	0.690018658502644	0.127507632977834	0.137502453545631	0.141963245881722	0.225907944075165	1.10285	1.21483	1.2137	-0.211908	-0.215470813922234	-0.370030577477445	1.26743	1.30131	1.11532	0.236391429048498	0.303996077601901	0.00237637831132251	7	Cpeb2
Cc2d2a	0.515126959040082	0.197753751394205	0.100722514490578	0.72668	0.320454784105883	-0.0175830872581313	2.15303	2.01006	1.48636	-0.0761827451226982	-0.846987026933024	-0.532717071063909	0.917939366141438	0.622796	0.788345	-1.17803	-0.992619375036691	-1.60434	-0.102502549287383	0.518032379550771	-0.568144917817255	-0.628779800145414	-1.30597	-1.76662	0.0848752377158832	-0.0986418589748135	-0.723056	6	Cc2d2a
Fbxl5	-1.10578	-1.19115	-0.933043424981736	0.814342858749552	0.831010702803306	1.16475	1.6374	1.73081	1.72323	-0.942303497222239	-0.615656	-0.753320987712785	1.12779	0.869681833605509	1.26151	-0.924877637884882	-1.0367	-0.925204848110111	0.455514719074869	0.146878252780602	-0.172965484266176	-0.923076070410912	-0.900209754738923	-0.895828119029583	0.0514686752083418	-0.101899949432355	-0.392342496607076	4	Fbxl5
Bst1	-1.55885	-1.59467	-1.35931	0.742984637380018	1.12844	1.33689	0.405233693103986	0.832525488505245	0.723026363353645	-0.412292362496845	-0.242943705434397	0.191203756274985	0.794577913673332	0.662998438306026	1.19861	-1.24948	-0.932137546302056	-0.976362824535495	1.33491	0.746851477014721	0.633105128198047	-1.40866	-1.18495	-1.14402	0.450176395588887	0.425298	0.456847917170805	9	Bst1
Cd38	-1.34836	-1.42442	-0.838312606781709	0.108507123882991	0.710409982092601	2.20328	0.430279234527474	0.903338227156884	0.882225160851267	0.161340452031422	1.22503	1.6435	0.0483599304274093	-0.0689342358770252	0.493943638065152	-1.40434	-1.04366	0.0375008114066023	-0.579854702458885	0.206854131422317	0.626406470078756	-1.39547	-1.58746	-0.754925915877092	-0.0866635698064219	-0.112536558583186	0.963967561810358	9	Cd38
Lap3	-1.68216	-1.32149	-1.2549	-0.290222	-0.0374539369228694	-0.457455836257388	0.570128	0.887172571143777	0.539367371556765	-0.0242189453177026	0.103782500999144	0.849502451939594	0.721985498255123	1.22776	1.48238	-1.17828	-1.13658	-0.802179783207531	1.46405	1.04267	0.965261072807101	-1.51026	-1.085	-0.998867517063711	0.644084409129634	0.553640699450267	0.727293951161895	9	Lap3
Ncapg	0.642368507482842	0.775955727025188	1.25504	0.332845682081402	0.626659978174098	0.539859255208512	1.01965	0.818949667214565	1.14835	0.221886876139002	-0.168993774962392	0.373004951530735	0.266944816071622	0.281228744346255	0.466488914747685	-1.83615	-1.77085	-1.81762	0.570115037102909	0.289849463210904	0.423266420368631	-1.21575	-1.89757	-1.8305	0.156977114017164	-0.0527521375748837	0.380740334841345	6	Ncapg
Gm36401	0.702857497951105	1.13606	0.643971144705036	0.0966711426173485	0.0926103346875552	0.0287956570806105	1.77352	0.146159	1.88001	-0.342756041120346	0.743648614898958	-0.364548121894218	-0.268568782444825	0.548358660365965	0.0839841776020421	-1.64765	-1.51948	-2.03082	0.682222196305097	0.243232509186277	0.245325735684171	-1.07096	-1.28615	-1.52439	0.903945672357266	-0.277773911926095	0.381722058855197	6	Gm36401
9230114K14Rik	0.855764	1.29027	0.539781	-0.888273473031435	-0.471133	-1.48201	0.302478422569596	-0.107713	-0.321539788208202	-0.587386155691772	0.224064580799579	-1.77745	-0.239878197046668	0.127483273204591	0.523859744881588	0.745488811888825	1.8897	0.306141028171245	-0.0704806958248404	0.278024	-0.0139175450817473	-1.82626	-1.01759	-1.76399	0.921210512861645	1.08728	1.47608	5	9230114K14Rik
Sel1l3	0.288514387868617	0.540343890027795	0.630086751110041	-1.62042	-1.36413	-1.52719	-1.08822	-0.793567885525674	-0.808814750956548	-0.242768572022242	0.629927535363435	-0.0492662812058523	-0.702749680746815	-0.385519383180045	-0.531730660711131	1.48292	1.52354	1.60691	-0.846226361824846	-0.358191179513977	-0.207985520820613	1.31622	1.49788	1.51284	-0.543892228623505	-0.0330514675107448	0.0745472654237343	3	Sel1l3
Pcdh7	-0.500637313379385	-0.398252580688104	-0.184688663157465	-0.971972580500675	-1.01296	-0.965648483225224	-1.62677	-1.27017	-1.70275	-0.197542053298159	-0.0773954701007071	-0.807634596461353	0.228662	0.198086206906809	-0.605033894265631	0.588388744012281	0.615517825021999	-0.453725920077235	1.42943	0.983451259049687	0.263743030593918	0.589684305623206	0.377246255738179	0.126817604500936	2.01576	1.92377	1.43462	10	Pcdh7
Arap2	-0.155782269622249	-0.327592069710487	0.192266022095337	1.33697	1.08223	1.72425	1.80735	1.75323	1.8831	0.427920728907757	0.0512696532261701	0.477611	-0.0434885928366563	-0.629026590077085	0.210483631134262	-0.894658589544866	-1.03921	-0.957019435299907	-0.226499785512391	-0.446387744254107	-0.341356132229453	-1.14422	-1.13729	-1.13295	-1.02733	-0.793477899152739	-0.650394	6	Arap2
Rell1	0.142140274361856	0.541601555651859	-0.313916786627017	-0.359981	-0.242041486192077	-0.465927633768381	-0.749544147374014	-0.499027691648951	-0.673688099223018	2.25612	2.21094	2.25933	-0.197238555056572	0.111316198624936	-0.165325021564384	0.784425857714933	0.774914447391206	0.672927780397384	-0.959839929726551	-0.949228773852047	-1.1606	0.0609039401375127	0.296896811307125	0.0119866656006502	-1.15445	-1.141	-1.09169	3	Rell1
Tbc1d1	-0.863726680307081	-0.781115972585357	-0.905624830312164	1.62541	1.51158	1.34474	0.329703121609828	0.433073	-0.123519075986089	2.03412	1.811	2.02298	-0.326504103671501	-0.59974	-0.436674202564125	-0.402625151543138	-0.285246761032326	-0.801368623397071	-0.386364164823511	-0.555725628815298	-0.811691165871946	-0.426689186845824	-0.603901212382634	-0.744530886294799	-0.662635053183758	-0.480042518079306	-0.914876998614287	2	Tbc1d1
Fam114a1	0.213861	0.0459829031184384	0.228959328751854	-2.0593	-2.10313	-2.18042	-0.556844363317291	-0.591190604685214	-0.482878235820467	-0.919002345974469	-0.719693429401875	-0.773566971307827	0.829593279343081	0.973315459010515	0.995198820976196	0.403838943771166	0.299111432178589	0.268681743238516	1.1249	0.937017986739725	0.907928995038598	0.118645108761976	-0.0577563074991315	-0.201225836911916	1.07141	1.00184	1.22473	10	Fam114a1
Rhoh	-1.86932	-1.5553	-1.47345	1.46853	1.71411	1.898	0.574517962667467	0.996153228054649	0.930900901555085	0.260030331644155	0.323807141952502	0.958437047719737	0.438696988005278	0.367622790840334	0.797580486376113	-1.22731	-0.930038368054793	-0.915355808531013	-0.216599238988845	-0.127778346023772	-0.197152151576146	-0.852138995988679	-0.689614	-0.663035379524903	0.106982330946748	-0.102167	-0.0161112311426792	1	Rhoh
Apbb2	0.559772883810629	0.772887149975257	0.355609662225322	-1.1749	-1.43531	-1.20187	-1.83968	-1.92767	-1.45363	0.267043562330715	0.370038900835452	-0.0245956621929236	-0.197739044924115	-0.0647857592223395	-0.567222532687134	1.32617	1.22191	0.691045014799744	0.0859371643595814	-0.211071119630721	-0.451449131200942	1.64564	1.48808	1.05834	0.273992995420784	0.433376152470667	8.25131382435028e-05	5	Apbb2
Bend4	1.40147	1.33819	1.57228	-2.0514	-2.13715	-1.90489	-0.341378372663533	-0.263623467112907	0.259734048751032	-1.36349	-0.664227	-1.3158	0.412419	0.601791	0.311779795585035	0.553135570254527	0.792598111992612	0.129599165745295	0.368896975236502	0.0130904419516024	0.36916	0.759274471707031	0.731483183123845	0.293356	0.0319244090300281	0.166871289861171	-0.0650976970323107	5	Bend4
Atp8a1	-1.80035	-1.58934	-1.71629	1.49059	1.4265	1.47463	0.881579991931387	0.899820186369723	0.829409982972242	1.27678	1.0652	1.36018	0.296102877274676	0.0314840859345604	0.473642362909182	-0.569966874842373	-0.737834471835451	-0.664882027748674	-0.151570856754094	-0.456172445539575	-0.550594484641946	-0.605644	-0.527906459443874	-0.659220185176269	-0.473699138620889	-0.482940928342802	-0.519503488488317	1	Atp8a1
Gm42735	-1.27238	-1.50646	-1.31795	1.56551	1.70297	1.37842	0.650379838430418	0.799813704665738	0.690384990564142	1.38324	1.02188	1.48176	0.283293	0.126868186945204	0.690949	-0.690385494414133	-0.725539090188863	-1.45962	-0.225663796291171	-0.525269027556962	-0.560802147242818	-0.741472064196412	-0.606766653266269	-0.548069	-0.541257840404646	-0.616142449927224	-0.437700926453669	1	Gm42735
Gm42737	-1.5199	-1.38618	-1.32589	1.84733	1.70113	1.65004	0.580996849495374	0.968619294141784	0.786763208206245	1.11897	1.15403	1.25899	0.180686937035661	-0.365339338059839	0.296346489670969	-0.508984093013939	-0.881727	-0.537227228585274	-0.0970982717399309	-0.629732622152751	-1.07192	-0.544949	-0.471569336757538	-0.641856239462405	-0.425083131000278	-0.454721429322511	-0.681729610600872	1	Gm42737
D630030B08Rik	-1.42968	-1.38069	-1.60529	1.82736	1.66466	1.16348	1.04492	1.05354	1.05251	1.04923	1.14048	1.14123	0.190864145888568	0.274028	0.0272874711145695	-0.704357004775648	-0.504263106795066	-0.852071151301334	-0.364518281144964	-0.209644791527921	-0.830250194684829	-0.433791516485094	-0.753023350593975	-0.695312976556105	-0.672158569942431	-0.336095059521571	-0.858427515728228	1	D630030B08Rik
Gm42466	-1.44671	-0.993543441036681	-1.00142	1.66375	1.56965	1.88628	0.903056516120343	1.33361	1.36253	0.447229200834739	0.0821369422867831	0.940548291964941	0.341077	0.166414325291119	1.01326	-0.900590176361373	-1.08197	-0.50247	-0.210377414994582	-0.621760044789589	-0.342493127338608	-1.00794	-0.855833194723638	-0.685710373870731	-0.707620888861444	-0.681036	-0.670070777307855	1	Gm42466
Nfxl1	-1.3971	-1.39358	-0.910313952022385	1.65255	1.72486	1.77207	-0.323984942007285	-0.342376698451277	-0.448490468297264	1.75823	1.43379	2.0919	-0.374928264205755	-0.532368735053148	-0.358528180284138	-0.593812440326535	-0.537156433196412	-0.601616261801248	-0.0480959485461445	-0.186573520047912	-0.227204022127757	-0.528587657210263	-0.376055471297346	-0.255062	-0.453752859112439	-0.289001474818483	-0.254796681504083	2	Nfxl1
Txk	-0.750474738537092	-0.124050208069018	-0.870098	1.77361	1.38846	2.04835	1.71325	1.79449	1.68784	0.267209769976566	0.468178295493213	-0.257346682151517	-0.463929332795868	-0.910668122501127	-0.587652881573082	-0.682962120338979	-0.415518	-0.644877539455342	-0.612816184505537	-0.544065726850546	-0.928083677526328	-0.705796157265889	-0.399189578247695	-0.846440480337375	-0.592886827812127	-0.342444503344046	-0.462094158753951	1	Txk
Tec	-0.391031347766048	0.139290053627754	-0.623124250553831	1.17811	0.775323110101443	1.68937	2.01672	2.05901	2.11925	-0.324983403990064	-0.155329	-0.568191057256631	-0.935776	-1.01921	-0.971763045830105	-0.110677854097823	0.289162751317791	-0.386155761399417	-0.766314	-0.770729746648098	-1.39733	-0.124726393876554	0.180286958838605	-0.320154140281635	-0.543207979277047	-0.26978	-0.768048817865014	6	Tec
Ociad1	-0.922802796055412	-0.973746983496212	-0.852571765353688	1.78014	1.77312	1.64154	0.265261311673056	0.259539281976562	0.109666962670293	1.79785	1.35064	2.09819	-0.358264956583383	-0.394315788614675	-0.324274191371159	-0.606099770041262	-0.765636	-0.689406462324315	-0.433944194669766	-0.574298822824399	-0.558533065878425	-0.657888	-0.566784133725622	-0.485523290830278	-0.664362864275343	-0.625022865616225	-0.622474145813453	2	Ociad1
Sgcb	-0.858123711292043	-1.15504	-0.983050509092671	1.67159	1.66932	1.28399	1.13779	0.780095951845407	0.598707127234925	1.61633	0.853475537931076	1.80004	0.189977782810246	0.0900190506578044	0.172585359490024	-0.602204554829107	-0.794251384910984	-0.763092958433941	-0.486766147991173	-0.679867430029206	-0.580407678948803	-0.700020263248884	-0.728132623267218	-0.677265470260951	-0.915060928801756	-1.02479	-0.915837837605964	2	Sgcb
Kit	1.19457	2.19543	0.290864496635878	-0.801033570767168	-0.686606044268869	-1.11419	-0.273961522421721	0.307083161290598	-0.767734756982288	-0.270038655580558	0.920231	-0.936839515082675	-0.499337970772315	0.244838504945745	-0.702959268013144	1.115	2.3615	0.772298530679511	-1.11585	-0.723909166755383	-1.05406	0.191488	1.32419	0.219934063251111	-0.889516271057511	-0.349684245192364	-0.951714097579987	5	Kit
Kdr	-0.630214161965966	-0.42217	-0.878610596034471	0.884380562340141	1.00535	0.836780279661374	-0.36453	-0.202898070360191	-0.545835	2.04662	2.12364	2.12279	-0.0876553126387838	0.0105628572680872	-0.407508961914587	0.628316079132113	0.474344200972508	0.626943415493513	-1.13407	-0.809749121756784	-1.18765	-0.390480346972428	-0.0456177289001247	-0.365150547925459	-1.09656	-0.932334326048526	-1.25868	2	Kdr
Hopx	-0.776998935929938	-0.847316756588722	-0.823754043736826	2.11401	2.24729	2.17267	1.16394	1.25433	0.509954556867281	0.252697004422564	0.545949631240126	0.510453689818731	0.0268375908059432	0.0108695126869106	-0.225686934475295	-0.920517685886225	-0.657734267916925	-0.613318218433351	-0.777629374582424	-0.259128614190512	-0.754581609014412	-0.505197673693136	-0.758973719441482	-0.692962660042843	-0.758667	-0.516703390832754	-0.919835388170351	1	Hopx
Stap1	0.878721259309944	1.41273	1.04454	-1.14253	-0.867744	-0.808127022980946	0.200327716162623	0.771951008454326	0.166104404327305	-1.00253	-0.274819494165512	-1.16654	-1.38456	-1.2952	-1.72088	0.762530592205262	1.56763	0.315842610738567	-0.790193417457956	-0.215181024278828	-0.996687730070635	1.31797	1.265	0.853972604029549	0.228204661444486	0.919537	-0.0400672894189987	5	Stap1
Rufy3	-1.4414	-1.303	-1.47167	1.35245	1.30624	0.991823269116021	0.116789693152176	0.269072	-0.0579623392125766	2.03428	1.66822	2.23549	0.239524146909138	0.135893133638477	0.144110984296929	-0.320951175705428	-0.403077492162509	-0.462232972098891	-0.300873322363121	-0.617232767943243	-0.722049685285509	-0.687439847459196	-0.597632286187381	-0.636295053206175	-0.432794367412506	-0.497195736715032	-0.542079103441781	2	Rufy3
Mob1b	-1.72532	-1.38694	-1.57119	1.26911	1.41179	1.3485	-0.0561962667638075	-0.0576197889223099	0.0569029521160923	1.84668	1.6139	2.12267	-0.00684386962788115	-0.0529739631910535	0.245512230031726	-0.193944804593932	-0.243894520440953	-0.294241396250154	-0.364601113173881	-0.778485032880592	-0.791869315235858	-0.522583170044878	-0.132355070184034	-0.340745376323212	-0.431421375799924	-0.417522010647387	-0.546313150602717	2	Mob1b
Dck	-1.5807	-1.41746	-1.45791	1.44944	1.60761	1.41551	0.788396152598487	0.978507197199366	0.878434965519751	1.248	1.36418	1.50305	-0.0689368218125202	0.0497312814236844	-0.00802932035106194	-0.268892535761709	-0.129345838098293	-0.183973686663062	-0.507939224218231	-0.327754416375109	-0.725531498880125	-0.710222959464204	-0.611275	-0.776024531608467	-0.878124981257997	-0.663082710498133	-0.967651683357123	1	Dck
Cox18	-1.03565	-1.02794	-0.878051461878862	1.60063	1.64502	1.55038	-0.00278725972704099	0.0529548214468522	-0.108505998207766	2.00501	1.73489	2.05584	-0.379009356681054	-0.641196	-0.167932653994639	-0.570317784994945	-0.679151093749609	-0.528406515449061	-0.340784697532569	-0.428081726548257	-0.498329131913059	-0.597704558984628	-0.638503316341941	-0.690446046309933	-0.625356402571741	-0.367039532161401	-0.439535174196245	2	Cox18
Ankrd17	-1.29345	-1.1126	-1.14725	1.20012	1.27436	1.22125	-0.231428	-0.0927872690632925	-0.308495252292858	2.16865	1.96092	2.39083	-0.155843274602449	-0.405770231066722	-0.108674335938675	-0.270287077993258	-0.367444086117658	-0.284118252703255	-0.323640491731614	-0.660936210587849	-0.664478691599066	-0.554558734709363	-0.373858412022514	-0.475004248355383	-0.515503519865463	-0.488619	-0.381381407067563	2	Ankrd17
[truncated: 2,168 more rows]
