# Supplementary material for: Dynamic control of gene expression by ISGF3 and IRF1 during IFNβ and IFNγ signaling
Source: EMBO J. 2024 Apr 24;43(11):7. doi: 10.1038/s44318-024-00092-7 (PMC11148166; doi:10.1038/s44318-024-00092-7)
Supplement: Supplementary file 2 — Dataset EV1 [file 44318_2024_92_MOESM2_ESM.zip › Dataset EV1/Dataset_EV1_description.txt]

Dataset EV1


This file contains the z-scores calculated across timepints for each genes which were selected based on the following:
Genes were selected if the belonged to top 1000( based on adjusted pvalue) when differential expression analysis was performed for any treatment time with respect to untreated.
The column labels are self-informative of the table.
