# Supplementary material for: Dynamic control of gene expression by ISGF3 and IRF1 during IFNβ and IFNγ signaling
Source: EMBO J. 2024 Apr 24;43(11):7. doi: 10.1038/s44318-024-00092-7 (PMC11148166; doi:10.1038/s44318-024-00092-7)
Supplement: Supplementary file 3 — Dataset EV2 [file 44318_2024_92_MOESM3_ESM.zip]

Archive with 7 entries (4 files):
- Dataset EV2/
- Dataset EV2/README_Dataset EV2.txt
- __MACOSX/
- __MACOSX/Dataset EV2/
- __MACOSX/Dataset EV2/._README_Dataset EV2.txt
- Dataset EV2/EMBOJ-2023-114806-Supplemental_Data_2-supp.xls
- __MACOSX/Dataset EV2/._EMBOJ-2023-114806-Supplemental_Data_2-supp.xls
