# Supplementary material for: Dynamic control of gene expression by ISGF3 and IRF1 during IFNβ and IFNγ signaling
Source: EMBO J. 2024 Apr 24;43(11):7. doi: 10.1038/s44318-024-00092-7 (PMC11148166; doi:10.1038/s44318-024-00092-7)
Supplement: Supplementary file 3 — Dataset EV2 [file 44318_2024_92_MOESM3_ESM.zip › Dataset EV2/README_Dataset EV2.txt]

Dataset EV2


This file contains statistical analysis of pol II pausing indices calculated per clusters of interest (according to the clusters defined based on heatmap in figure 1d) for IFN (β and γ) types.
