# Supplementary material for: Dynamic control of gene expression by ISGF3 and IRF1 during IFNβ and IFNγ signaling
Source: EMBO J. 2024 Apr 24;43(11):7. doi: 10.1038/s44318-024-00092-7 (PMC11148166; doi:10.1038/s44318-024-00092-7)
Supplement: Supplementary file 3 — Dataset EV2 [file 44318_2024_92_MOESM3_ESM.zip › Dataset EV2/EMBOJ-2023-114806-Supplemental_Data_2-supp.xls]

## Sheet: Sheet1
Pausing index statistics
IFN_beta
	cluster 1	cluster 2	cluster 3	cluster 4	cluster 5	cluster 6	cluster 7	cluster 8	cluster 9	cluster 10	cluster 11
P-value	5.333e-13	2.2e-16	0.05579	0.001268	0.02834	2.426e-07	0.01326	0.004377	2.198e-06	0.3353	0.9714
Timepoint	1.5 hours	1.5 hours	24 hours	1.5 hours	1.5 hours	24 hours	1.5 hours	24 hours	1.5 hours	1.5 hours	1.5 hours
IFN_gamma
	cluster 1	cluster 2	cluster 3	cluster 4	cluster 5	cluster 6	cluster 7	cluster 8	cluster 9	cluster 10	cluster 11
P-value	0.5355	0.1446	0.6376	0.6302	0.00747	9.444e-12	0.148	5.021e-07	0.6161	0.4955	0.0241
Timepoint	1.5 hours	1.5 hours	24 hours	1.5 hours	1.5 hours	4 hours	1.5 hours	4 hours	1.5 hours	24 hours	1.5 hours
