# Supplementary material for: Dynamic control of gene expression by ISGF3 and IRF1 during IFNβ and IFNγ signaling
Source: EMBO J. 2024 Apr 24;43(11):7. doi: 10.1038/s44318-024-00092-7 (PMC11148166; doi:10.1038/s44318-024-00092-7)
Supplement: Supplementary file 4 — Dataset EV3 [file 44318_2024_92_MOESM4_ESM.zip]

Archive with 13 entries (10 files):
- Dataset EV3/
- Dataset EV3/Supplementary Data 3d Motif_Cluster10.pdf
- __MACOSX/
- __MACOSX/Dataset EV3/
- __MACOSX/Dataset EV3/._Supplementary Data 3d Motif_Cluster10.pdf
- Dataset EV3/Supplementary Data 3c Motif_Cluster9.pdf
- __MACOSX/Dataset EV3/._Supplementary Data 3c Motif_Cluster9.pdf
- Dataset EV3/Supplementary Data 3b Motif_Cluster3.pdf
- __MACOSX/Dataset EV3/._Supplementary Data 3b Motif_Cluster3.pdf
- Dataset EV3/README.txt
- __MACOSX/Dataset EV3/._README.txt
- Dataset EV3/Supplementary Data 3a Motif_Cluster1_2.pdf
- __MACOSX/Dataset EV3/._Supplementary Data 3a Motif_Cluster1_2.pdf
