# Supplementary material for: Dynamic control of gene expression by ISGF3 and IRF1 during IFNβ and IFNγ signaling
Source: EMBO J. 2024 Apr 24;43(11):7. doi: 10.1038/s44318-024-00092-7 (PMC11148166; doi:10.1038/s44318-024-00092-7)
Supplement: Supplementary file 4 — Dataset EV3 [file 44318_2024_92_MOESM4_ESM.zip › Dataset EV3/README.txt]

Dataset EV2


Description: Each of the pdf files contains the results from motif enrichment analysis performed using HOMER for each of the clusters represented by the file name.
(Known motif enrichment)
