# Supplementary material for: Dynamic control of gene expression by ISGF3 and IRF1 during IFNβ and IFNγ signaling
Source: EMBO J. 2024 Apr 24;43(11):7. doi: 10.1038/s44318-024-00092-7 (PMC11148166; doi:10.1038/s44318-024-00092-7)
Supplement: Supplementary file 5 — Dataset EV4 [file 44318_2024_92_MOESM5_ESM.zip › Dataset EV4/Dataset EV4.xls]

## Sheet: Enrichment_Analysis_Visualizer_
GO-Mass Specctrometry
IRF1 TurboID
term	p-value	q-value	overlap_genes
cellular response to cytokine stimulus (GO:0071345)	0.000149	0.031647	[CEBPD, IRAK2, STAT2, IRF1, YBX3]
regulation of transcription by RNA polymerase II (GO:0006357)	0.000309	0.031647	[CEBPD, PHF10, STAT2, IRF1, ZNF22, NUCKS1, YBX1, BRD7, ATF3]
regulation of transcription, DNA-templated (GO:0006355)	0.000352	0.031647	[CEBPD, PHF10, STAT2, IRF1, ZNF22, NUCKS1, YBX1, BRD7, ATF3]
negative regulation of cell cycle G1/S phase transition (GO:1902807)	0.000672	0.033818	[GPNMB, BRD7]
negative regulation of cell population proliferation (GO:0008285)	0.000708	0.033818	[GPNMB, IRF1, BRD7, ARID2]
negative regulation of G1/S transition of mitotic cell cycle (GO:2000134)	0.000752	0.033818	[GPNMB, BRD7]
mRNA stabilization (GO:0048255)	0.001063	0.040982	[YBX1, YBX3]
regulation of cell population proliferation (GO:0042127)	0.001230	0.041503	[GPNMB, STAT2, IRF1, BRD7, ARID2]
type I interferon signaling pathway (GO:0060337)	0.002304	0.059672	[STAT2, IRF1]
cellular response to type I interferon (GO:0071357)	0.002304	0.059672	[STAT2, IRF1]
STAT1 TurboID
term	p-value	q-value	overlap_genes
histone acetylation (GO:0016573)	1.429143e-17	1.413422e-14	[CREBBP, TRRAP, YEATS4, MORF4L1, ING3, MRGBP, KAT5, YEATS2, MORF4L2, EP400, EP300, EPC1, DMAP1]
histone H2A acetylation (GO:0043968)	2.607112e-15	1.289217e-12	[MORF4L1, ING3, TRRAP, MORF4L2, EP400, EPC1, YEATS4, DMAP1]
histone H4 acetylation (GO:0043967)	1.324309e-12	4.365807e-10	[MORF4L1, ING3, TRRAP, MORF4L2, EP400, EP300, EPC1, YEATS4, DMAP1]
regulation of transcription, DNA-templated (GO:0006355)	1.715760e-11	4.242215e-09	[SP100, ATF6B, CEBPD, TRRAP, SP140, YEATS4, IKZF1, HIF1A, MBTD1, ZNF609, KAT5, EP300, EPC1, EPC2, DMAP1, BATF2, CREBBP, MEF2C, DTX3L, SP110, NCOA6, STAT1, USP22, PYHIN1, STAT2, ARID5A, ARNT, RFX1, PARP9, PML, RUNX1, MRGBP, YEATS2, IRF1, IRF9, ATF3]
regulation of transcription by RNA polymerase II (GO:0006357)	5.092666e-11	8.445606e-09	[ZNF593, SP100, ATF6B, CEBPD, SP140, YEATS4, IKZF1, HIF1A, HELZ2, ZNF609, KAT5, VPS72, EP300, EPC1, EPC2, DMAP1, BATF2, CREBBP, MEF2C, SP110, NCOA6, STAT1, STAT2, TET2, ARID5A, ARNT, RFX1, PARP9, RUNX1, MOV10, MRGBP, YEATS2, IRF1, IRF9, ATF3]
internal peptidyl-lysine acetylation (GO:0018393)	5.123725e-11	8.445606e-09	[MORF4L1, CREBBP, MRGBP, KAT5, TRRAP, MORF4L2, EP300]
positive regulation of nucleic acid-templated transcription (GO:1903508)	3.131729e-10	4.424686e-08	[SP100, CREBBP, MEF2C, DTX3L, NCOA6, STAT1, USP22, PYHIN1, YEATS4, PARP9, HIF1A, PML, RUNX1, KAT5, IRF1, EP300, EPC1]
cellular response to type I interferon (GO:0071357)	8.440646e-10	9.275333e-08	[SP100, STAT1, IRF1, OAS3, STAT2, ADAR, ISG15, IRF9]
type I interferon signaling pathway (GO:0060337)	8.440646e-10	9.275333e-08	[SP100, STAT1, IRF1, OAS3, STAT2, ADAR, ISG15, IRF9]
positive regulation of transcription, DNA-templated (GO:0045893)	1.146035e-09	1.133429e-07	[ZNF593, SP100, CREBBP, MEF2C, DTX3L, ATF6B, NCOA6, STAT1, USP22, PYHIN1, TET2, ARNT, YEATS4, PARP9, HIF1A, PML, RUNX1, HELZ2, ZNF609, KAT5, IRF1, EP300, EPC1, ATF3]
