# Supplementary material for: Dynamic control of gene expression by ISGF3 and IRF1 during IFNβ and IFNγ signaling
Source: EMBO J. 2024 Apr 24;43(11):7. doi: 10.1038/s44318-024-00092-7 (PMC11148166; doi:10.1038/s44318-024-00092-7)
Supplement: Supplementary file 5 — Dataset EV4 [file 44318_2024_92_MOESM5_ESM.zip › Dataset EV4/README_Dataset_EV4.txt]

Dataset EV4


The file contains GO(gene-ontology) terms for the targets identified from IRF1 and STAT1 turbo id as indicated in the table.
