# Supplementary material for: Dynamic control of gene expression by ISGF3 and IRF1 during IFNβ and IFNγ signaling
Source: EMBO J. 2024 Apr 24;43(11):7. doi: 10.1038/s44318-024-00092-7 (PMC11148166; doi:10.1038/s44318-024-00092-7)
Supplement: Supplementary file 6 — Source data Fig. 3 [file 44318_2024_92_MOESM6_ESM.zip]

Archive with 4 entries (3 files):
- Figure 3/3A/
- Figure 3/3A/Quantification.xlsx
- Figure 3/3A/WesternBlot.tif
- Figure 3/3A/WesternBlot_replicates.tif
