# Supplementary material for: Dynamic control of gene expression by ISGF3 and IRF1 during IFNβ and IFNγ signaling
Source: EMBO J. 2024 Apr 24;43(11):7. doi: 10.1038/s44318-024-00092-7 (PMC11148166; doi:10.1038/s44318-024-00092-7)
Supplement: Supplementary file 6 — Source data Fig. 3 [file 44318_2024_92_MOESM6_ESM.zip › Figure 3/3A/Quantification.xlsx]

## Sheet: Tabelle1
BMDM timeseries Round 1
	GAPDH					IRF1					Normalization to GAPDH	Normalization to ut
Lane No.	Adj. Total Band Vol. (Int)	Total Band Vol. (Int)	Adj. Total Lane Vol. (Int)	Total Lane Vol. (Int)	Bkgd. Vol. (Int)	Adj. Total Band Vol. (Int)	Total Band Vol. (Int)	Adj. Total Lane Vol. (Int)	Total Lane Vol. (Int)	Bkgd. Vol. (Int)
ut	6113718	6734676	6135220	7193212	1057992	661788	1927764	706428	3995928	3289500	0.108246	1
1.5hb	7696542	8465506	7739346	9020363	1281017	5981940	9099864	6001920	10909836	4907916	0.777224	7.18014
4hb	8212992	9512320	8236544	10232768	1996224	4860062	6792928	4988038	8380660	3392622	0.591753	5.46672
24hb	9073155	10355835	9136050	11202800	2066750	623937	1471105	699980	3110881	2410901	0.0687674	0.635285
48hb	6238440	7252632	6287112	8088012	1800900	172143	1117178	225401	2493113	2267712	0.0275939	0.254918
1.5hg	6680949	7719459	6720219	8433117	1712898	3880008	5897067	3936834	7297752	3360918	0.580757	5.36514
4hg	6434076	7370880	6480441	8101632	1621191	3617906	5681162	3643542	7142686	3499144	0.562304	5.19467
24hg	4739394	5560896	4790511	6280098	1489587	2603844	4397220	2651580	5834520	3182940	0.549404	5.0755
48hg	5305930	6256460	5349155	7082845	1733690	3110184	5002008	3172125	6387579	3215454	0.586171	5.41516
BMDM timeseries Round 2
	GAPDH					IRF1					Normalization	Normalization to ut
Lane No.	Adj. Total Band Vol. (Int)	Total Band Vol. (Int)	Adj. Total Lane Vol. (Int)	Total Lane Vol. (Int)	Bkgd. Vol. (Int)	Adj. Total Band Vol. (Int)	Total Band Vol. (Int)	Adj. Total Lane Vol. (Int)	Total Lane Vol. (Int)	Bkgd. Vol. (Int)
ut	10842317	11611020	10911859	12266217	1354358	1045398	1838049	1436303	4718240	3281937	0.0964183	1
1.5hb	9049799	9848235	9137281	10593072	1455791	13467545	15478295	14281995	17601990	3319995	1.48816	15.4344
4hb	6750840	7481280	6807870	8222520	1414650	8883441	10847327	9344683	13067438	3722755	1.3159	13.6478
24hb	4482472	5116905	4530989	5776336	1245347	1386240	2389600	1521216	4549920	3028704	0.309258	3.20746
48hb	2822599	3378065	2875524	4114578	1239054	1007616	1795712	1303232	4313376	3010144	0.356982	3.70243
1.5hg	5843587	6555827	5888537	7195567	1307030	11805140	13916778	11990746	15892348	3901602	2.02019	20.9523
4hg	5906368	6750048	5961376	7465184	1503808	15323770	17015915	15963955	19209505	3245550	2.59445	26.9083
24hg	5986992	6680962	6059289	7304926	1245637	14313996	16057368	14916276	18359640	3443364	2.39085	24.7966
48hg	6726695	7634076	6767846	8221123	1453277	11306658	12901383	11650848	15043215	3392367	1.68086	17.433
BMDM timeseries Round 3
	GAPDH					IRF1					Normalization	Normalization to ut
Lane No.	Adj. Total Band Vol. (Int)	Total Band Vol. (Int)	Adj. Total Lane Vol. (Int)	Total Lane Vol. (Int)	Bkgd. Vol. (Int)	Adj. Total Band Vol. (Int)	Total Band Vol. (Int)	Adj. Total Lane Vol. (Int)	Total Lane Vol. (Int)	Bkgd. Vol. (Int)
ut	16983330	18798546	17326257	20848230	3521973	704568	1398348	811828	3466606	2654778	0.0414859	1
1.5hb	13351030	14586950	13503945	16018590	2514645	8067210	9671038	8494444	11830616	3336172	0.604239	14.5649
4hb	15550176	17182370	15712458	19048699	3336241	5790816	7409304	5964156	9479556	3515400	0.372396	8.97645
24hb	10186910	11196710	10361806	12574832	2213026	802776	1662468	930310	3819200	2888890	0.0788047	1.89955
48hb	7120608	8096748	7307982	9713088	2405106	45043	1276549	85281	3159613	3074332	0.00632572	0.152479
1.5hg	13926939	15501447	14036061	17199156	3163095	12381525	14924832	12488970	16688217	4199247	0.889034	21.4298
4hg	11002140	12328992	11102868	13876596	2773728	10007305	11860240	10118325	13155870	3037545	0.909578	21.925
24hg	10805445	12064080	10918110	13573350	2655240	9284796	11341296	9440316	12849336	3409020	0.85927	20.7124
48hg	7700558	8730962	7785388	10149782	2364394	6015695	7769370	6127625	9139200	3011575	0.781202	18.8306
