# Supplementary material for: Dynamic control of gene expression by ISGF3 and IRF1 during IFNβ and IFNγ signaling
Source: EMBO J. 2024 Apr 24;43(11):7. doi: 10.1038/s44318-024-00092-7 (PMC11148166; doi:10.1038/s44318-024-00092-7)
Supplement: Supplementary file 7 — EV and Appendix Figure Source Data [file 44318_2024_92_MOESM7_ESM.zip]

Archive with 58 entries (43 files):
- Appendix Figure S2/
- __MACOSX/._Appendix Figure S2
- Appendix Figure S2/.DS_Store
- __MACOSX/Appendix Figure S2/._.DS_Store
- Appendix Figure S2/S2A/
- __MACOSX/Appendix Figure S2/._S2A
- Appendix Figure S2/S7B/
- __MACOSX/Appendix Figure S2/._S7B
- Appendix Figure S2/S2A/WesternBlot.tif
- Appendix Figure S2/S7B/WesternBlot.tif
- Figure 3/
- __MACOSX/._Figure 3
- Figure 3/3A/
- __MACOSX/Figure 3/._3A
- Figure 3/3A/WesternBlot.tif
- Figure 3/3A/Quantification.xlsx
- Figure 3/3A/WesternBlot_replicates.tif
- Figure EV2/
- __MACOSX/._Figure EV2
- Figure EV2/EV2E/
- __MACOSX/Figure EV2/._EV2E
- Figure EV2/EV2D/
- __MACOSX/Figure EV2/._EV2D
- Figure EV2/EV2C/
- __MACOSX/Figure EV2/._EV2C
- Figure EV2/.DS_Store
- __MACOSX/Figure EV2/._.DS_Store
- Figure EV2/EV2F/
- __MACOSX/Figure EV2/._EV2F
- Figure EV2/EV2A/
- __MACOSX/Figure EV2/._EV2A
- Figure EV2/EV2G/
- __MACOSX/Figure EV2/._EV2G
- Figure EV2/EV2E/Fig_EV2e.xlsx
- __MACOSX/Figure EV2/EV2E/._Fig_EV2e.xlsx
- Figure EV2/EV2D/Fig_EV2d.xlsx
- __MACOSX/Figure EV2/EV2D/._Fig_EV2d.xlsx
- Figure EV2/EV2C/Fig_EV2c.xlsx
- __MACOSX/Figure EV2/EV2C/._Fig_EV2c.xlsx
- Figure EV2/EV2F/Fig_EV2f.xlsx
- __MACOSX/Figure EV2/EV2F/._Fig_EV2f.xlsx
- Figure EV2/EV2A/WesternBlot.tif
- Figure EV2/EV2A/Quantification.xlsx
- Figure EV2/EV2G/Fig_S3g.xlsx
- __MACOSX/Figure EV2/EV2G/._Fig_S3g.xlsx
- Figure EV5/
- __MACOSX/._Figure EV5
- Figure EV5/.DS_Store
- __MACOSX/Figure EV5/._.DS_Store
- Figure EV5/EV5C/
- __MACOSX/Figure EV5/._EV5C
- Figure EV5/EV5A/
- __MACOSX/Figure EV5/._EV5A
- Figure EV5/EV5C/WesternBlot.tif
- Figure EV5/EV5C/Quantification.xlsx
- __MACOSX/Figure EV5/EV5C/._Quantification.xlsx
- Figure EV5/EV5A/WesternBlot.tif
- Figure EV5/EV5A/Quantification.xlsx
