# Supplementary material for: Dynamic control of gene expression by ISGF3 and IRF1 during IFNβ and IFNγ signaling
Source: EMBO J. 2024 Apr 24;43(11):7. doi: 10.1038/s44318-024-00092-7 (PMC11148166; doi:10.1038/s44318-024-00092-7)
Supplement: Supplementary file 7 — EV and Appendix Figure Source Data [file 44318_2024_92_MOESM7_ESM.zip › Figure EV2/EV2E/Fig_EV2e.xlsx]

## Sheet: Mx1
Mx1 normalized to GAPDH
	ut	ifnb	ruxo 45	ruxo 46	ruxo 47	ruxo 47.5
rep1	0.094	0.57	0.014	0.04	0.203	0.598
rep2	0.059	0.672	0.019	0.034	0.181	0.613
rep3	0.105	0.682	0.023	0.029	0.2	0.361

## Sheet: Ifit3
Ifit3 normalized to GAPDH
	ut	ifnb	ruxo 45	ruxo 46	ruxo 47	ruxo 47.5
rep1	0.0746667	0.737542	0.0412766	0.100873	0.256429	0.608696
rep2	0.0531422	0.871671	0.0489486	0.113948	0.397124	0.473304
rep3	0.0818	0.779208	0.0379384	0.103636	0.34985	0.466887

## Sheet: Bst2
Bst2_normalized to GAPDH
	ut	ifnb	ruxo 45	ruxo 46	ruxo 47	ruxo 47.5
rep1	0.135	0.473	0.14	0.105	0.355	0.41
rep2	0.113	0.446	0.12	0.182	0.326	0.444
rep3	0.328	0.607	0.139	0.144	0.261	0.471
