# Supplementary material for: Dynamic control of gene expression by ISGF3 and IRF1 during IFNβ and IFNγ signaling
Source: EMBO J. 2024 Apr 24;43(11):7. doi: 10.1038/s44318-024-00092-7 (PMC11148166; doi:10.1038/s44318-024-00092-7)
Supplement: Supplementary file 7 — EV and Appendix Figure Source Data [file 44318_2024_92_MOESM7_ESM.zip › Figure EV2/EV2D/Fig_EV2d.xlsx]

## Sheet: Stat1_Stat2-IFNb
Table 1
	Untreated	1,5h	24h	40h
S1/S2	0.408951	0.386891	0.23816	0.262429
	0.496546	0.266093	0.162668	0.180491
	0.539614	0.138616	0.176777	0.193446

## Sheet: Stat1_Stat2-IFNg
Table 1
	Untreated	1,5h	24h	40h
S1/S2	0.408951	0.424483	0.965936	0.420448
	0.496546	0.334101	0.285191	0.432269
	0.539614	0.76313	0.358489	0.381565
