# Supplementary material for: Dynamic control of gene expression by ISGF3 and IRF1 during IFNβ and IFNγ signaling
Source: EMBO J. 2024 Apr 24;43(11):7. doi: 10.1038/s44318-024-00092-7 (PMC11148166; doi:10.1038/s44318-024-00092-7)
Supplement: Supplementary file 7 — EV and Appendix Figure Source Data [file 44318_2024_92_MOESM7_ESM.zip › Figure EV2/EV2C/Fig_EV2c.xlsx]

## Sheet: Stat1-IFNb
Stat1-IFNb
Untreated	1,5h	24h	40h
0.0282017	0.180733	0.0699238	0.103804
0.0372124	0.115978	0.0820091	0.0596195
0.0347204	0.0708999	0.0652412	0.0759887

## Sheet: Stat2-IFNb
Stat2-IFNb
	Untreated	1,5h	24h	40h
Stat2	0.0689612	0.46714	0.293601	0.395549
	0.0749425	0.435857	0.504151	0.330318
	0.064343	0.511485	0.36906	0.392817

## Sheet: IRF9-IFNb
IRF9-IFNb
	Untreated	1,5h	24h	40h
Irf9	0.330318	2.77392	1.71943	1.64938
	0.583146	1.74343	1.56041	1.26745
	0.392817	1.43587	1.27627	1.43587

## Sheet: IgG-IFNb
IgG-IFNb
	Untreated	1,5h	24h	40h
IgG	0.00468391	0.0321715	0.0121907	0.00431007
	0.0187356	0.00776891	0.0142977	0.00681027
	0.0106865	0.00832651	0.0086801	0.0571908

## Sheet: Stat1-IFNg
Stat1-IFNg
	Untreated	1,5h	24h	40h
Stat1	0.0282017	0.0567958	0.0504825	0.0259509
	0.0372124	0.113592	0.0352051	0.0433426
	0.0347204	0.104526	0.0352051	0.0369554

## Sheet: Stat2-IFNg
Stat2-IFNg
	Untreated	1,5h	24h	40h
Stat2	0.0689612	0.1338	0.0522628	0.061722
	0.0749425	0.339992	0.123444	0.100268
	0.064343	0.13697	0.0982042	0.0968522

## Sheet: IRF9-IFNg
IRF9-IFNg
	Untreated	1,5h	24h	40h
Irf9	0.330318	0.708052	0.448111	0.583146
	0.583146	1.05112	0.460709	0.555527
	0.392817	0.853775	0.46714	0.46714

## Sheet: IgG-IFNg
IgG-IFNg
	Untreated	1,5h	24h	40h
IgG	0.00468391	0.0167689	0.00481559	0.00474929
	0.0187356	0.0121907	0.00596992	0.00804288
	0.0106865	0.00990195	0.0179724	0.0106835

## Sheet: Stat1_Stat2-IFNb
Table 1
	Untreated	1,5h	24h	40h
S1/S2	0.408951	0.386891	0.23816	0.262429
	0.496546	0.266093	0.162668	0.180491
	0.539614	0.138616	0.176777	0.193446

## Sheet: Stat1_Stat2-IFNg
Table 1
	Untreated	1,5h	24h	40h
S1/S2	0.408951	0.424483	0.965936	0.420448
	0.496546	0.334101	0.285191	0.432269
	0.539614	0.76313	0.358489	0.381565
