# Supplementary material for: Dynamic control of gene expression by ISGF3 and IRF1 during IFNβ and IFNγ signaling
Source: EMBO J. 2024 Apr 24;43(11):7. doi: 10.1038/s44318-024-00092-7 (PMC11148166; doi:10.1038/s44318-024-00092-7)
Supplement: Supplementary file 7 — EV and Appendix Figure Source Data [file 44318_2024_92_MOESM7_ESM.zip › Figure EV2/EV2F/Fig_EV2f.xlsx]

## Sheet: PS1_TS1
Ifit3-Percentage input values for phospho-Stat1(PS1) and total-Stat1(TS1)
	PS1_rep1	PS1_rep2	PS1_rep3	TS1_rep1	TS1_rep2	TS1_rep3	IgG_rep1	IgG_rep2	IgG_rep3
Wt_ut	0.0535	0.01272	0.02082	0.19	0.04304	0.02869	0.02056	0.00492	0.00196
Wt_b_2h	0.3693	0.46104	0.38596	0.2469	0.60714	0.6557	0.01468	0.00859	0.00467
Wt_b_48h	0.03129	0.3257	0.09048	0.4979	0.51056	0.14418	0.04098	0.00631	0.00394

## Sheet: PS2_TS2
Ifit3-Percentage input values for phospho-Stat2(PS2) and total-Stat2(TS2)
	PS2_rep1	PS2_rep2	PS2_rep3	TS2_rep1	TS2_rep2	TS2_rep3	IgG_rep1	IgG_rep2	IgG_rep3
Wt_ut	0.06875	0.02688	0.02926	0.03442	0.03281	0.03295	0.00933	0.00492	0.00196
Wt_b_2h	0.23935	0.56818	0.67982	0.48611	0.80844	1.19737	0.00424	0.00859	0.00467
Wt_b_48h	0.03957	0.4507	0.18704	0.25971	0.73592	0.23968	0.01396	0.00631	0.00394
