# Supplementary material for: Dynamic control of gene expression by ISGF3 and IRF1 during IFNβ and IFNγ signaling
Source: EMBO J. 2024 Apr 24;43(11):7. doi: 10.1038/s44318-024-00092-7 (PMC11148166; doi:10.1038/s44318-024-00092-7)
Supplement: Supplementary file 7 — EV and Appendix Figure Source Data [file 44318_2024_92_MOESM7_ESM.zip › Figure EV2/EV2A/Quantification.xlsx]

## Sheet: Tabelle1
RAW timeseries Round 1
	GAPDH					IRF1					Normalization to GAPDH	Normalization to ut
Lane No.	Adj. Total Band Vol. (Int)	Total Band Vol. (Int)	Adj. Total Lane Vol. (Int)	Total Lane Vol. (Int)	Bkgd. Vol. (Int)	Adj. Total Band Vol. (Int)	Total Band Vol. (Int)	Adj. Total Lane Vol. (Int)	Total Lane Vol. (Int)	Bkgd. Vol. (Int)
ut	4931415	6129405	4994640	7687485	2692845	1052028	2432394	1193451	7245417	6051966	0.213332	1
1.5hb	6531750	7467480	6608610	9166995	2558385	15108954	16987386	15519504	21547194	6027690	2.31316	10.843
6hb	6452055	7356465	6518430	9058455	2540025	14589621	16198365	15034290	21016029	5981739	2.26124	10.5996
24hb	5232150	6203520	5315715	8068635	2752920	1330692	1959012	1812081	7109145	5297064	0.25433	1.19218
48hb	6076575	7113195	6154155	8904060	2749905	1201407	2151588	1351704	6325530	4973826	0.197711	0.926778
ut	5876145	6949170	5931135	8775405	2844270	1285404	2284698	1423920	6482763	5058843	0.21875	1
1.5hg	6650460	7592940	6725835	9379440	2653605	19452573	21077382	19782696	25696299	5913603	2.925	13.3714
6hg	5452065	6325695	5552910	8229420	2676510	23296086	25274478	24036453	30748767	6712314	4.27289	19.5333
24hg	3619980	4367790	3725505	6157080	2431575	15852330	17398803	16291848	22291692	5999844	4.37912	20.0189
48hg	3384225	4515300	3521880	7502130	3980250	20375520	22032612	20951055	26824623	5873568	6.02073	27.5234
RAW timeseries Round 2
	GAPDH					IRF1					Normalization to GAPDH	Normalization to ut
Lane No.	Adj. Total Band Vol. (Int)	Total Band Vol. (Int)	Adj. Total Lane Vol. (Int)	Total Lane Vol. (Int)	Bkgd. Vol. (Int)	Adj. Total Band Vol. (Int)	Total Band Vol. (Int)	Adj. Total Lane Vol. (Int)	Total Lane Vol. (Int)	Bkgd. Vol. (Int)
ut	10130976	11367792	10182384	13146624	2964240	2090490	2832948	2414391	7575183	5160792	0.206346	1
1.5hb	9039138	10045434	9148066	11770756	2622690	8034030	9054387	8501802	13974306	5472504	0.888805	4.30734
6hb	7675344	8715936	7762128	10559424	2797296	6763722	7838802	7109859	12979908	5870049	0.881227	4.27062
24hb	7683884	8851752	7777692	10857340	3079648	709716	1512252	829923	6132699	5302776	0.0923642	0.447617
48hb	6752475	7816635	6809265	9426555	2617290	212058	732054	305898	5466537	5160639	0.0314045	0.152193
ut	5081251	6058017	5169255	7877828	2708573	58701	406776	152694	5124429	4971735	0.0115525	1
1.5hg	5491185	6552378	5540332	8419131	2878799	1489914	2594064	1880370	7130259	5249889	0.271328	23.4866
6hg	4570426	5530483	4675041	7480634	2805593	5062209	6346287	6494544	13412184	6917640	1.1076	95.8757
24hg	8223550	9272350	8336650	11150200	2813550	8153421	9184131	10489425	16503039	6013614	0.991472	85.8234
48hg	10300126	11500099	10413069	13478271	3065202	14520516	16175874	15466821	22557810	7090989	1.40974	122.029
