# Supplementary material for: Dynamic control of gene expression by ISGF3 and IRF1 during IFNβ and IFNγ signaling
Source: EMBO J. 2024 Apr 24;43(11):7. doi: 10.1038/s44318-024-00092-7 (PMC11148166; doi:10.1038/s44318-024-00092-7)
Supplement: Supplementary file 7 — EV and Appendix Figure Source Data [file 44318_2024_92_MOESM7_ESM.zip › Figure EV2/EV2G/Fig_S3g.xlsx]

## Sheet: Gbp2_IFNb_foldchange
Gbp2 ISRE_IFNb (Fold change)
	untreated	untreated	untreated	untreated	untreated	untreated	untreated	1.5h IFNβ	1.5h IFNβ	1.5h IFNβ	1.5h IFNβ	1.5h IFNβ	24h IFNβ	24h IFNβ	24h IFNβ	48h IFNβ	48h IFNβ	48h IFNβ	48h IFNβ
ifnb	1	1	1	1	1	1	1	20.3488	12.7981	6.28642	12.6797	9.31579	0.23654	3.81008	3.15789	5.97892	4.46495	2.03274	1.89474

## Sheet: Gbp2_IFNg_foldchange
Table 1
	untreated	untreated	untreated	untreated	untreated	untreated	untreated	1.5h IFNγ	1.5h IFNγ	1.5h IFNγ	1.5h IFNγ	1.5h IFNγ	24h IFNγ	24h IFNγ	24h IFNγ	48h IFNγ	48h IFNγ	48h IFNγ	48h IFNγ
iIFNg	1	1	1	1	1	1	1	34.2308	26.9934	15.0132	10.4346	15.9737	14.5329	20.9713	15.0263	28.1591	12.7605	23.1094	26.3158
