# Supplementary material for: Dynamic control of gene expression by ISGF3 and IRF1 during IFNβ and IFNγ signaling
Source: EMBO J. 2024 Apr 24;43(11):7. doi: 10.1038/s44318-024-00092-7 (PMC11148166; doi:10.1038/s44318-024-00092-7)
Supplement: Supplementary file 7 — EV and Appendix Figure Source Data [file 44318_2024_92_MOESM7_ESM.zip › Figure EV5/EV5C/Quantification.xlsx]

## Sheet: Tabelle1
RAW IP Round 1
	STAT1 Western Blot						IRF1 Western Blot
Lane No.	Adj. Total Band Vol. (Int)	Total Band Vol. (Int)	Adj. Total Lane Vol. (Int)	Total Lane Vol. (Int)	Bkgd. Vol. (Int)		Adj. Total Band Vol. (Int)	Total Band Vol. (Int)	Adj. Total Lane Vol. (Int)	Total Lane Vol. (Int)	Bkgd. Vol. (Int)
10% Input ut	35489142	39530060	35845748	42217888	6372140		29696	294464	509248	2933632	2424384
10% Input IFNb	30948192	35437464	31273632	38359944	7086312		1924544	2457664	3388544	4987136	1598592
10% Input IFNg	28795348	33909084	29089720	36480164	7390444		3553344	4493952	3780800	6869184	3088384
ut - IRF1	324352	988672	1480576	6459520	4978944		854912	2438016	3231936	7386048	4154112
IFNb - IRF1	130356	759492	742288	5500860	4758572		13005312	16394944	13320768	21242304	7921536
IFNg - IRF1	121440	815097	726156	5992236	5266080		23948610	28656600	24375470	34611290	10235820
ut - STAT1	48921926	60505489	49214448	64443615	15229167		428544	2196864	2563648	8947200	6383552
IFNb - STAT1	60490984	74012676	63492300	81331552	17839252		740096	2260160	3314240	9745280	6431040
IFNg - STAT1	63960080	78924100	64383172	84280048	19896876		540928	2013568	2897536	9127936	6230400
ut - IgG	2590222	5951902	2669450	9416648	6747198		40032	3097872	16283160	48401136	32117976
IFNb - IgG	367308	1366176	1345124	8910924	7565800		5056	2794112	15818816	41911872	26093056
IFNg - IgG	164540	1167968	899308	8480308	7581000		264448	1753280	32150272	37975872	5825600
RAW IP Round 2
	STAT1 Western Blot						IRF1 Western Blot
Lane No.	Adj. Total Band Vol. (Int)	Total Band Vol. (Int)	Adj. Total Lane Vol. (Int)	Total Lane Vol. (Int)	Bkgd. Vol. (Int)		Adj. Total Band Vol. (Int)	Total Band Vol. (Int)	Adj. Total Lane Vol. (Int)	Total Lane Vol. (Int)	Bkgd. Vol. (Int)
10% Input ut	8174017	10935136	8262270	12357905	4095635		63432	995688	190008	3263760	3073752
10% Input IFNb	7600480	9589308	8372387	12005730	3633343		7060680	8272656	7805160	11189160	3384000
10% Input IFNg	7462929	9430384	7853874	11341827	3487953		12533184	14038416	13179240	16729200	3549960
ut - IRF1	197181	1179803	544509	4648393	4103884		3433896	11322370	5836972	23849238	18012266
IFNb - IRF1	183513	1032001	770567	5042688	4272121		45017856	59662122	46996950	75219066	28222116
IFNg - IRF1	175808	1192868	668459	5383048	4714589		60347112	78011052	61934796	92516844	30582048
ut - STAT1	31916220	40996410	31956330	42757540	10801210		3038184	5645592	15065280	23158728	8093448
IFNb - STAT1	28929672	37954440	30015504	41562864	11547360		1723032	3743064	11306232	19811304	8505072
IFNg - STAT1	25031406	32203128	26267955	36954054	10686099		2144160	4154040	9557928	17457552	7899624
ut - IgG	676164	2312706	1187977	6047152	4859175		2421792	4820472	11556864	20990592	9433728
IFNb - IgG	568294	2085509	1134913	5970236	4835323		1787112	3318552	10860048	16883712	6023664
IFNg - IgG	245555	1226837	810030	4945739	4135709		3288168	5206104	10633680	16586208	5952528
RAW IP Round 3
	STAT1 Western Blot						IRF1 Western Blot
Lane No.	Adj. Total Band Vol. (Int)	Total Band Vol. (Int)	Adj. Total Lane Vol. (Int)	Total Lane Vol. (Int)	Bkgd. Vol. (Int)		Adj. Total Band Vol. (Int)	Total Band Vol. (Int)	Adj. Total Lane Vol. (Int)	Total Lane Vol. (Int)	Bkgd. Vol. (Int)
10% Input ut	6213760	7102960	6470336	8351070	1880734		58384	251699	138990	1066779	927789
10% Input IFNb	5653222	6597598	5840790	7786998	1946208		3298450	4124723	3352447	4599749	1247302
10% Input IFNg	5010338	5903452	5170888	7084340	1913452		4401760	5583749	4430460	5902196	1471736
ut - IRF1	419976	1348810	514254	3404952	2890698		3216983	5175758	3938829	6635973	2697144
IFNb - IRF1	182476	888516	239134	2411328	2172194		12341662	18581700	12417148	20554594	8137446
IFNg - IRF1	144400	766308	215460	2399244	2183784		11953060	18920664	12006862	21065786	9058924
ut - STAT1	16066554	18926418	16322628	21153804	4831176		850545	2150655	2264758	4773589	2508831
IFNb - STAT1	15536832	18182924	15718814	20079732	4360918		1187647	2687263	2560450	5272149	2711699
IFNg - STAT1	12790260	15549954	13137600	18158406	5020806		1108722	2528634	2481197	4765635	2284438
ut - IgG	98914	623086	152760	2255946	2103186		763912	1763287	2994804	4925699	1930895
IFNb - IgG	138016	677388	202654	2384386	2181732		665594	1877308	3172908	5681411	2508503
IFNg - IgG	115900	623542	223136	2468746	2245610		974488	3277048	2485092	6653808	4168716
