# Supplementary material for: Dynamic control of gene expression by ISGF3 and IRF1 during IFNβ and IFNγ signaling
Source: EMBO J. 2024 Apr 24;43(11):7. doi: 10.1038/s44318-024-00092-7 (PMC11148166; doi:10.1038/s44318-024-00092-7)
Supplement: Supplementary file 7 — EV and Appendix Figure Source Data [file 44318_2024_92_MOESM7_ESM.zip › Figure EV5/EV5A/Quantification.xlsx]

## Sheet: Tabelle1
BMDM IP Round 1
	STAT1 Western Blot						IRF1 Western Blot
Lane No.	Adj. Total Band Vol. (Int)	Total Band Vol. (Int)	Adj. Total Lane Vol. (Int)	Total Lane Vol. (Int)	Bkgd. Vol. (Int)		Adj. Total Band Vol. (Int)	Total Band Vol. (Int)	Adj. Total Lane Vol. (Int)	Total Lane Vol. (Int)	Bkgd. Vol. (Int)
10% Input ut	5425002	13068792	5478396	17304672	11826276		7209	403866	82215	3555576	3473361
10% Input IFNb	5528028	12487596	5655210	16684998	11029788		5099031	6492231	5410719	9092574	3681855
10% Input IFNg	5255184	11358996	5326134	15524586	10198452		4409721	5655015	4876443	8540721	3664278
ut - IRF1	94710	1557204	220770	8414340	8193570		2396709	7059879	2519991	11421000	8901009
IFNb - IRF1	13134	1588356	127446	9454434	9326988		29927151	38971044	30230739	45052929	14822190
IFNg - IRF1	320694	2044878	722898	10645404	9922506		36028152	45609885	36291402	52015851	15724449
ut - STAT1	29243196	63805925	30209932	76030776	45820844		7047	1098198	658125	10463094	9804969
IFNb - STAT1	28438416	67828320	29144160	78896448	49752288		9558	1111968	477900	10941966	10464066
IFNg - STAT1	26189060	62105972	26819398	72594873	45775475		45360	1060857	315819	9596151	9280332
ut - IgG	175098	2013594	327756	11193864	10866108		14256	1126386	357615	11215179	10857564
IFNb - IgG	477246	1692966	1073094	10267884	9194790		3969	809919	402975	9308682	8905707
IFNg - IgG	98868	1863708	270072	8726322	8456250		7857	690120	160137	7351965	7191828
BMDM IP Round 2
	STAT1 Western Blot						IRF1 Western Blot
Lane No.	Adj. Total Band Vol. (Int)	Total Band Vol. (Int)	Adj. Total Lane Vol. (Int)	Total Lane Vol. (Int)	Bkgd. Vol. (Int)		Adj. Total Band Vol. (Int)	Total Band Vol. (Int)	Adj. Total Lane Vol. (Int)	Total Lane Vol. (Int)	Bkgd. Vol. (Int)
10% Input ut	35938174	38973857	37150492	42947331	5796839		104280	392084	420244	2998556	2578312
10% Input IFNb	34726398	37583532	35448042	40728912	5280870		3236420	4166448	3482952	6270440	2787488
10% Input IFNg	38688461	41883714	39272137	44925750	5653613		4031808	4902612	4296864	6886132	2589268
ut - IRF1	166335	699153	496743	5384418	4887675		2091496	3199064	11546876	15818748	4271872
IFNb - IRF1	365508	1440738	524355	5543265	5018910		7417740	9426780	17574040	22994444	5420404
IFNg - IRF1	205140	824265	486135	6219135	5733000		6219224	14720156	8370252	29099224	20728972
ut - STAT1	48003705	68019750	48050640	70581330	22530690		2425720	4141368	13426688	19211456	5784768
IFNb - STAT1	46613996	59561920	47640912	67610224	19969312		1915452	3445860	11712184	16573480	4861296
IFNg - STAT1	52496160	77363472	52507584	79328784	26821200		1631696	3052060	12033032	16068844	4035812
ut - IgG	1814007	4113525	2175654	8060520	5884866		1066956	2719244	9309344	14883308	5573964
IFNb - IgG	205569	765063	534222	5825430	5291208		663784	2076008	6989004	11755260	4766256
IFNg - IgG	1039545	2581995	1297959	6123234	4825275		319440	1333596	7622912	11835560	4212648
BMDM IP Round 3
	STAT1 Western Blot						IRF1 Western Blot
Lane No.	Adj. Total Band Vol. (Int)	Total Band Vol. (Int)	Adj. Total Lane Vol. (Int)	Total Lane Vol. (Int)	Bkgd. Vol. (Int)		Adj. Total Band Vol. (Int)	Total Band Vol. (Int)	Adj. Total Lane Vol. (Int)	Total Lane Vol. (Int)	Bkgd. Vol. (Int)
10% Input ut	35422443	38313413	36937958	42475122	5537164		111232	365860	317812	2612984	2295172
10% Input IFNb	39212044	42531730	40226113	45767222	5541109		3780436	4860768	3933116	6729756	2796640
10% Input IFNg	35301375	38026710	36164970	40911120	4746150		3167120	4183608	3382236	6088456	2706220
ut - IRF1	145899	536211	415662	4158258	3742596		2576332	3668148	4986256	8088432	3102176
IFNb - IRF1	113802	493272	341133	3918174	3577041		7251376	14852904	7263960	17433856	10169896
IFNg - IRF1	251160	698061	820521	5232669	4412148		14676878	24362779	14678523	27183954	12505431
ut - STAT1	51141006	64385832	51141006	64688880	13547874		2275108	3614908	3531176	6976376	3445200
IFNb - STAT1	46240832	54864788	47271092	60618580	13347488		681824	1484912	2027872	5363776	3335904
IFNg - STAT1	49840290	58438215	51438555	63781290	12342735		665852	1372844	2146804	5083540	2936736
ut - IgG	766662	1757457	1043796	4430517	3386721		111716	765380	525492	3466980	2941488
IFNb - IgG	600756	1383564	732108	3497208	2765100		270336	873312	872476	3585868	2713392
IFNg - IgG	247416	844662	425958	3065283	2639325		180972	712668	567292	2959924	2392632
